# Supplementary material for: Status of Metabolomic Measurement for Insights in Alzheimer’s Disease Progression—What Is Missing?
Source: Int J Mol Sci. 2023 Mar 4;24(5):4960. doi: 10.3390/ijms24054960 (PMC10003384; doi:10.3390/ijms24054960)
Supplement: Supplementary file 1 [file ijms-24-04960-s001.zip]

Archive with 8 entries (7 files):
- Supplementary/
- Supplementary/Supplementary Table S1-Metabolic pathway analysis in biological samples (CSF, brain and plasma) of 43 human AD studies.xlsx
- Supplementary/Supplementary Table S2-A-Intersection analysis of metabolic pathways among MCI and AD groups in plasma samples.xlsx
- Supplementary/Supplementary Table S2-B-Intersection analysis of metabolic pathways among MCI and AD groups in CSF samples.xlsx
- Supplementary/Supplementary Table S2-C-Intersection analysis of metabolic pathways among plasma and CSF samples.xlsx
- Supplementary/Supplementary Table S3-Metabolic pathway analysis in biological samples (brain and plasma) of 42 mouse studies.xlsx
- Supplementary/Supplementary Table S4-A-Altered metabolic pathways at different ages of AD mouse in brain and plasma samples.xlsx
- Supplementary/Supplementary Table S4-B-Altered pathways in AD mouse plasma and brain samples combining all age groups.xlsx
