# Supplementary material for: Status of Metabolomic Measurement for Insights in Alzheimer’s Disease Progression—What Is Missing?
Source: Int J Mol Sci. 2023 Mar 4;24(5):4960. doi: 10.3390/ijms24054960 (PMC10003384; doi:10.3390/ijms24054960)
Supplement: Supplementary file 1 [file ijms-24-04960-s001.zip › Supplementary/Supplementary Table S1-Metabolic pathway analysis in biological samples (CSF, brain and plasma) of 43 human AD studies.xlsx]

## Sheet: pathway_results
Supplementary Table S1-Metabolic pathway analysis in biological samples (CSF, brain and plasma) of 43 human AD studies
	Total	Expected	Hits	Raw p	Holm adjust	FDR	Impact
Arginine biosynthesis	14	2.0142	11	1.0706e-07	8.993e-06	8.993e-06	0.59898
Arginine and proline metabolism	38	5.4671	18	8.4534e-07	7.0164e-05	2.7766e-05	0.64505
Alanine, aspartate and glutamate metabolism	28	4.0284	15	9.9166e-07	8.1316e-05	2.7766e-05	0.82773
Valine, leucine and isoleucine biosynthesis	8	1.151	7	8.2556e-06	0.0006687	0.00017337	0
Aminoacyl-tRNA biosynthesis	48	6.9058	19	1.1469e-05	0.0009175	0.00019268	0
Glycine, serine and threonine metabolism	33	4.7477	15	1.3932e-05	0.0011007	0.00019505	0.51198
Purine metabolism	65	9.3516	21	0.00014021	0.010937	0.0016203	0.33922
Citrate cycle (TCA cycle)	20	2.8774	10	0.00015431	0.011882	0.0016203	0.454
Glutathione metabolism	28	4.0284	12	0.000213	0.016188	0.001988	0.47303
Cysteine and methionine metabolism	33	4.7477	13	0.00031877	0.023908	0.0026776	0.7417
Histidine metabolism	16	2.3019	8	0.00073886	0.054676	0.0056422	0.54917
beta-Alanine metabolism	21	3.0213	9	0.0013718	0.10015	0.0096029	0.56716
Pantothenate and CoA biosynthesis	19	2.7335	8	0.002933	0.21117	0.017985	0.05
Glycerophospholipid metabolism	36	5.1794	12	0.0029975	0.21282	0.017985	0.48977
Pyrimidine metabolism	39	5.611	12	0.0062745	0.43921	0.035137	0.34385
Pyruvate metabolism	22	3.1652	8	0.0084055	0.57998	0.044129	0.34109
Phenylalanine, tyrosine and tryptophan biosynthesis	4	0.57548	3	0.010519	0.71529	0.051285	1
Glyoxylate and dicarboxylate metabolism	32	4.6039	10	0.01099	0.7363	0.051285	0.24075
Tyrosine metabolism	42	6.0426	12	0.0119	0.78541	0.052611	0.52943
Ascorbate and aldarate metabolism	8	1.151	4	0.018181	1	0.072724	0
Taurine and hypotaurine metabolism	8	1.151	4	0.018181	1	0.072724	0.99999
Glycolysis / Gluconeogenesis	26	3.7406	8	0.024522	1	0.092419	0.25648
Tryptophan metabolism	41	5.8987	11	0.025305	1	0.092419	0.60605
Pentose phosphate pathway	22	3.1652	7	0.029058	1	0.1017	0.35934
D-Glutamine and D-glutamate metabolism	6	0.86323	3	0.042087	1	0.13935	0.5
Phenylalanine metabolism	10	1.4387	4	0.043132	1	0.13935	0.61904
Butanoate metabolism	15	2.1581	5	0.052075	1	0.16201	0.03175
Biosynthesis of unsaturated fatty acids	36	5.1794	9	0.062389	1	0.18717	0
Glycerolipid metabolism	16	2.3019	5	0.067176	1	0.19458	0.38785
Galactose metabolism	27	3.8845	7	0.08079	1	0.22621	0.0704
Amino sugar and nucleotide sugar metabolism	37	5.3232	8	0.15073	1	0.40257	0.2256
Linoleic acid metabolism	5	0.71935	2	0.15336	1	0.40257	1
Sphingolipid metabolism	21	3.0213	5	0.17329	1	0.44109	0.35294
Valine, leucine and isoleucine degradation	40	5.7548	8	0.2071	1	0.5016	0.11297
Nitrogen metabolism	6	0.86323	2	0.209	1	0.5016	0
Pentose and glucuronate interconversions	18	2.5897	4	0.2533	1	0.59048	0.46874
Thiamine metabolism	7	1.0071	2	0.26621	1	0.59048	0.66667
Neomycin, kanamycin and gentamicin biosynthesis	2	0.28774	1	0.26712	1	0.59048	0
Lysine degradation	25	3.5968	5	0.28538	1	0.61466	0.1878
Nicotinate and nicotinamide metabolism	15	2.1581	3	0.36897	1	0.77484	0.1943
Vitamin B6 metabolism	9	1.2948	2	0.37938	1	0.77726	0.04902
Propanoate metabolism	23	3.309	4	0.42705	1	0.8465	0.04569
Caffeine metabolism	10	1.4387	2	0.43333	1	0.8465	0.69231
D-Arginine and D-ornithine metabolism	4	0.57548	1	0.46312	1	0.88415	0
Starch and sucrose metabolism	18	2.5897	3	0.49119	1	0.91425	0.16651
Primary bile acid biosynthesis	46	6.6181	7	0.50066	1	0.91425	0.08363
Synthesis and degradation of ketone bodies	5	0.71935	1	0.54056	1	0.96612	0
Ether lipid metabolism	20	2.8774	3	0.56595	1	0.99041	0.14458
alpha-Linolenic acid metabolism	13	1.8703	2	0.57822	1	0.99124	0.33333
Inositol phosphate metabolism	30	4.3161	4	0.64633	1	1	0.15806
Lipoic acid metabolism	8	1.151	1	0.71227	1	1	0.16667
Ubiquinone and other terpenoid-quinone biosynthesis	9	1.2948	1	0.75388	1	1	0
Arachidonic acid metabolism	36	5.1794	4	0.78433	1	1	0.33373
Biotin metabolism	10	1.4387	1	0.78949	1	1	0
Fructose and mannose metabolism	20	2.8774	2	0.80673	1	1	0.03624
Porphyrin and chlorophyll metabolism	30	4.3161	3	0.82921	1	1	0.02799
Fatty acid biosynthesis	47	6.7619	5	0.82953	1	1	0.01473
Steroid biosynthesis	42	6.0426	4	0.87595	1	1	0.05915
Glycosylphosphatidylinositol (GPI)-anchor biosynthesis	14	2.0142	1	0.88748	1	1	0.00399
Phosphatidylinositol signaling system	28	4.0284	2	0.9281	1	1	0.06789
Terpenoid backbone biosynthesis	18	2.5897	1	0.93996	1	1	0.11429
Steroid hormone biosynthesis	85	12.229	8	0.94039	1	1	0.34379
Selenocompound metabolism	20	2.8774	1	0.95617	1	1	0
Folate biosynthesis	27	3.8845	1	0.98548	1	1	0.09924
Fatty acid elongation	39	5.611	1	0.99784	1	1	0
Fatty acid degradation	39	5.611	1	0.99784	1	1	0
