# Supplementary material for: Status of Metabolomic Measurement for Insights in Alzheimer’s Disease Progression—What Is Missing?
Source: Int J Mol Sci. 2023 Mar 4;24(5):4960. doi: 10.3390/ijms24054960 (PMC10003384; doi:10.3390/ijms24054960)
Supplement: Supplementary file 1 [file ijms-24-04960-s001.zip › Supplementary/Supplementary Table S2-A-Intersection analysis of metabolic pathways among MCI and AD groups in plasma samples.xlsx]

## Sheet: human-plasma-MCI
Supplementary Table S2-A(1): Intersection analysis of metabolic pathways of MCI group in plasma samples
	Total	Expected	Hits	Raw p	Holm adjust	FDR	Impact
Aminoacyl-tRNA biosynthesis	48	1.6413	9	1.9252e-05	0.0016171	0.001017	0
Arginine and proline metabolism	38	1.2994	8	2.4214e-05	0.0020097	0.001017	0.44449
Biosynthesis of unsaturated fatty acids	36	1.231	7	0.00014191	0.011636	0.0039734	0
Glutathione metabolism	28	0.95742	6	0.00025349	0.020533	0.0042587	0.04113
Alanine, aspartate and glutamate metabolism	28	0.95742	6	0.00025349	0.020533	0.0042587	0.39744
Arginine biosynthesis	14	0.47871	4	0.00094702	0.074815	0.013258	0.2538
Glycerophospholipid metabolism	36	1.231	5	0.0064977	0.50682	0.077973	0.32306
Linoleic acid metabolism	5	0.17097	2	0.010741	0.82703	0.11278	1
Butanoate metabolism	15	0.5129	3	0.012843	0.97606	0.11987	0.03175
Nitrogen metabolism	6	0.20516	2	0.01576	1	0.12035	0
D-Glutamine and D-glutamate metabolism	6	0.20516	2	0.01576	1	0.12035	0.5
Valine, leucine and isoleucine biosynthesis	8	0.27355	2	0.028153	1	0.18191	0
Taurine and hypotaurine metabolism	8	0.27355	2	0.028153	1	0.18191	0.71428
beta-Alanine metabolism	21	0.71806	3	0.032488	1	0.18193	0.05597
Sphingolipid metabolism	21	0.71806	3	0.032488	1	0.18193	0.29412
Pyrimidine metabolism	39	1.3335	4	0.04133	1	0.21699	0.05991
Glyoxylate and dicarboxylate metabolism	32	1.0942	3	0.093248	1	0.46075	0.03175
Histidine metabolism	16	0.5471	2	0.10143	1	0.47335	0.22131
Phenylalanine, tyrosine and tryptophan biosynthesis	4	0.13677	1	0.13004	1	0.5749	0.5
Citrate cycle (TCA cycle)	20	0.68387	2	0.14745	1	0.6193	0.12311
Purine metabolism	65	2.2226	4	0.17884	1	0.71537	0.01885
Primary bile acid biosynthesis	46	1.5729	3	0.20587	1	0.76521	0.00758
Lysine degradation	25	0.85484	2	0.20952	1	0.76521	0.14085
Ubiquinone and other terpenoid-quinone biosynthesis	9	0.30774	1	0.26945	1	0.90519	0
Vitamin B6 metabolism	9	0.30774	1	0.26945	1	0.90519	0
Phenylalanine metabolism	10	0.34194	1	0.29457	1	0.90519	0
Biotin metabolism	10	0.34194	1	0.29457	1	0.90519	0
Cysteine and methionine metabolism	33	1.1284	2	0.31251	1	0.90519	0.02089
Glycine, serine and threonine metabolism	33	1.1284	2	0.31251	1	0.90519	0.0726
Arachidonic acid metabolism	36	1.231	2	0.3508	1	0.98224	0.3135
alpha-Linolenic acid metabolism	13	0.44452	1	0.36497	1	0.98895	0
Glycosylphosphatidylinositol (GPI)-anchor biosynthesis	14	0.47871	1	0.38687	1	1	0.00399
Valine, leucine and isoleucine degradation	40	1.3677	2	0.40074	1	1	0
Glycerolipid metabolism	16	0.5471	1	0.42846	1	1	0.04361
Pentose and glucuronate interconversions	18	0.61548	1	0.46729	1	1	0.17188
Fatty acid biosynthesis	47	1.6071	2	0.48366	1	1	0.01473
Pantothenate and CoA biosynthesis	19	0.64968	1	0.48572	1	1	0
Pentose phosphate pathway	22	0.75226	1	0.53733	1	1	0.04712
Propanoate metabolism	23	0.78645	1	0.55338	1	1	0
Glycolysis / Gluconeogenesis	26	0.88903	1	0.59832	1	1	0.00021
Porphyrin and chlorophyll metabolism	30	1.0258	1	0.6514	1	1	0
Amino sugar and nucleotide sugar metabolism	37	1.2652	1	0.72822	1	1	0
Fatty acid elongation	39	1.3335	1	0.74693	1	1	0
Fatty acid degradation	39	1.3335	1	0.74693	1	1	0
Tyrosine metabolism	42	1.4361	1	0.77266	1	1	0.13972

## Sheet: human-plasma-AD
Supplementary Table S2-A(2): Intersection analysis of metabolic pathways of AD group in plasma samples
	Total	Expected	Hits	Raw p	Holm adjust	FDR	Impact
Aminoacyl-tRNA biosynthesis	48	3.1277	16	1.3087e-08	1.0993e-06	1.0993e-06	0
Arginine biosynthesis	14	0.91226	8	5.3741e-07	4.4605e-05	2.2571e-05	0.48223
Alanine, aspartate and glutamate metabolism	28	1.8245	9	3.6336e-05	0.0029795	0.0010174	0.66908
Citrate cycle (TCA cycle)	20	1.3032	7	0.00015572	0.012614	0.0032702	0.37785
Histidine metabolism	16	1.0426	6	0.00031	0.0248	0.005208	0.49999
Arginine and proline metabolism	38	2.4761	9	0.00049406	0.039031	0.0069169	0.5004
Valine, leucine and isoleucine biosynthesis	8	0.52129	4	0.00097142	0.075771	0.011657	0
Glutathione metabolism	28	1.8245	7	0.0015393	0.11853	0.016163	0.14965
Glyoxylate and dicarboxylate metabolism	32	2.0852	7	0.0035227	0.26773	0.032879	0.16138
D-Glutamine and D-glutamate metabolism	6	0.39097	3	0.0046515	0.34886	0.039073	0.5
Biosynthesis of unsaturated fatty acids	36	2.3458	7	0.0070375	0.52077	0.053741	0
beta-Alanine metabolism	21	1.3684	5	0.0093617	0.6834	0.065532	0.11194
Butanoate metabolism	15	0.97742	4	0.01327	0.95546	0.085746	0.03175
Glycine, serine and threonine metabolism	33	2.1503	6	0.017286	1	0.10372	0.36871
Phenylalanine metabolism	10	0.65161	3	0.023031	1	0.12148	0.35714
Phenylalanine, tyrosine and tryptophan biosynthesis	4	0.26065	2	0.023139	1	0.12148	1
Primary bile acid biosynthesis	46	2.9974	7	0.026351	1	0.13021	0.08363
Pantothenate and CoA biosynthesis	19	1.2381	4	0.030817	1	0.14381	0
Linoleic acid metabolism	5	0.32581	2	0.036937	1	0.1633	1
Valine, leucine and isoleucine degradation	40	2.6065	6	0.041403	1	0.17389	0.10213
Nitrogen metabolism	6	0.39097	2	0.05308	1	0.21232	0
Glycerophospholipid metabolism	36	2.3458	5	0.080013	1	0.3055	0.29027
Pyrimidine metabolism	39	2.5413	5	0.10493	1	0.38323	0.13421
Purine metabolism	65	4.2355	7	0.12507	1	0.42375	0.02009
Neomycin, kanamycin and gentamicin biosynthesis	2	0.13032	1	0.12612	1	0.42375	0
Caffeine metabolism	10	0.65161	2	0.13446	1	0.4344	0.69231
Pyruvate metabolism	22	1.4335	3	0.16866	1	0.52472	0.0425
Propanoate metabolism	23	1.4987	3	0.18531	1	0.54187	0.04569
Fatty acid biosynthesis	47	3.0626	5	0.18708	1	0.54187	0.01473
Arachidonic acid metabolism	36	2.3458	4	0.20353	1	0.56987	0.33373
Lysine degradation	25	1.629	3	0.21979	1	0.59556	0.14085
Glycolysis / Gluconeogenesis	26	1.6942	3	0.2375	1	0.62345	0.00779
Nicotinate and nicotinamide metabolism	15	0.97742	2	0.25534	1	0.64996	0
Starch and sucrose metabolism	18	1.1729	2	0.32982	1	0.81486	0.15677
Cysteine and methionine metabolism	33	2.1503	3	0.36548	1	0.85919	0.16429
Thiamine metabolism	7	0.45613	1	0.37663	1	0.85919	0.66667
Ether lipid metabolism	20	1.3032	2	0.37845	1	0.85919	0.14458
Sphingolipid metabolism	21	1.3684	2	0.40224	1	0.87661	0.26978
Ascorbate and aldarate metabolism	8	0.52129	1	0.41743	1	0.87661	0
Taurine and hypotaurine metabolism	8	0.52129	1	0.41743	1	0.87661	0.42857
Ubiquinone and other terpenoid-quinone biosynthesis	9	0.58645	1	0.45559	1	0.91118	0
Vitamin B6 metabolism	9	0.58645	1	0.45559	1	0.91118	0
Biotin metabolism	10	0.65161	1	0.49127	1	0.9597	0
Tryptophan metabolism	41	2.6716	3	0.50706	1	0.96803	0.34215
alpha-Linolenic acid metabolism	13	0.8471	1	0.585	1	1	0
Porphyrin and chlorophyll metabolism	30	1.9548	2	0.59303	1	1	0
Inositol phosphate metabolism	30	1.9548	2	0.59303	1	1	0.12939
Glycosylphosphatidylinositol (GPI)-anchor biosynthesis	14	0.91226	1	0.61227	1	1	0.00399
Glycerolipid metabolism	16	1.0426	1	0.6616	1	1	0.01402
Steroid hormone biosynthesis	85	5.5387	5	0.66311	1	1	0.26497
Pentose and glucuronate interconversions	18	1.1729	1	0.70471	1	1	0.14062
Selenocompound metabolism	20	1.3032	1	0.74237	1	1	0
Steroid biosynthesis	42	2.7368	2	0.77236	1	1	0.0282
Tyrosine metabolism	42	2.7368	2	0.77236	1	1	0.26944
Galactose metabolism	27	1.7594	1	0.84043	1	1	0
Phosphatidylinositol signaling system	28	1.8245	1	0.85101	1	1	0.03736
Amino sugar and nucleotide sugar metabolism	37	2.411	1	0.91983	1	1	0
Fatty acid elongation	39	2.5413	1	0.93018	1	1	0
Fatty acid degradation	39	2.5413	1	0.93018	1	1	0
