# Supplementary material for: Status of Metabolomic Measurement for Insights in Alzheimer’s Disease Progression—What Is Missing?
Source: Int J Mol Sci. 2023 Mar 4;24(5):4960. doi: 10.3390/ijms24054960 (PMC10003384; doi:10.3390/ijms24054960)
Supplement: Supplementary file 1 [file ijms-24-04960-s001.zip › Supplementary/Supplementary Table S2-B-Intersection analysis of metabolic pathways among MCI and AD groups in CSF samples.xlsx]

## Sheet: human-CSF-MCI
Supplementary Table S2-B(1): Intersection analysis of metabolic pathways of MCI group in CSF samples
	Total	Expected	Hits	Raw p	Holm adjust	FDR	Impact
Tryptophan metabolism	41	0.42323	5	3.56e-05	0.0029918	0.0029918	0.38206
Aminoacyl-tRNA biosynthesis	48	0.49548	4	0.001122	0.09313	0.047126	0
Purine metabolism	65	0.67097	4	0.0035068	0.28755	0.098189	0.02868
Arginine biosynthesis	14	0.14452	2	0.0084606	0.68531	0.17767	0.11675
Histidine metabolism	16	0.16516	2	0.011023	0.88186	0.18519	0
Glutathione metabolism	28	0.28903	2	0.032306	1	0.38767	0.27562
Alanine, aspartate and glutamate metabolism	28	0.28903	2	0.032306	1	0.38767	0.42068
Linoleic acid metabolism	5	0.051613	1	0.050622	1	0.46165	0
Glycerophospholipid metabolism	36	0.37161	2	0.051323	1	0.46165	0.19895
Nitrogen metabolism	6	0.061935	1	0.060454	1	0.46165	0
D-Glutamine and D-glutamate metabolism	6	0.061935	1	0.060454	1	0.46165	0.5
alpha-Linolenic acid metabolism	13	0.13419	1	0.12665	1	0.81057	0
Glycosylphosphatidylinositol (GPI)-anchor biosynthesis	14	0.14452	1	0.13574	1	0.81057	0.00399
Butanoate metabolism	15	0.15484	1	0.14474	1	0.81057	0
Nicotinate and nicotinamide metabolism	15	0.15484	1	0.14474	1	0.81057	0
Pantothenate and CoA biosynthesis	19	0.19613	1	0.17988	1	0.91906	0
beta-Alanine metabolism	21	0.21677	1	0.19694	1	0.91906	0
Sphingolipid metabolism	21	0.21677	1	0.19694	1	0.91906	0
Porphyrin and chlorophyll metabolism	30	0.30968	1	0.26966	1	1	0
Glyoxylate and dicarboxylate metabolism	32	0.33032	1	0.28496	1	1	0
Cysteine and methionine metabolism	33	0.34065	1	0.2925	1	1	0.10446
Arachidonic acid metabolism	36	0.37161	1	0.31467	1	1	0
Arginine and proline metabolism	38	0.39226	1	0.32908	1	1	0.086

## Sheet: human-plasma-AD
Supplementary Table S2-B(1): Intersection analysis of metabolic pathways of AD group in CSF samples
	Total	Expected	Hits	Raw p	Holm adjust	FDR	Impact
Aminoacyl-tRNA biosynthesis	48	3.5923	19	1.7972e-10	1.5096e-08	1.5096e-08	0
Arginine and proline metabolism	38	2.8439	13	1.3074e-06	0.00010851	3.9385e-05	0.60947
Arginine biosynthesis	14	1.0477	8	1.5991e-06	0.00013113	3.9385e-05	0.48223
Glutathione metabolism	28	2.0955	11	1.8755e-06	0.00015191	3.9385e-05	0.44605
beta-Alanine metabolism	21	1.5716	9	7.4338e-06	0.0005947	0.00012489	0.56716
Alanine, aspartate and glutamate metabolism	28	2.0955	10	1.5615e-05	0.0012335	0.0002186	0.71716
Cysteine and methionine metabolism	33	2.4697	10	7.9743e-05	0.00622	0.00095692	0.52992
Valine, leucine and isoleucine biosynthesis	8	0.59871	5	0.00010078	0.0077598	0.0010582	0
Tryptophan metabolism	41	3.0684	11	0.00011901	0.0090451	0.0011108	0.60605
Pantothenate and CoA biosynthesis	19	1.4219	7	0.00026028	0.019521	0.0021864	0.05
Glycine, serine and threonine metabolism	33	2.4697	9	0.00045069	0.033351	0.0034416	0.24577
Histidine metabolism	16	1.1974	6	0.00066504	0.048548	0.0046553	0.49999
Phenylalanine, tyrosine and tryptophan biosynthesis	4	0.29935	3	0.001547	0.11139	0.0098937	1
Taurine and hypotaurine metabolism	8	0.59871	4	0.001649	0.11708	0.0098937	0.99999
Tyrosine metabolism	42	3.1432	9	0.0029257	0.2048	0.016384	0.48633
Pyrimidine metabolism	39	2.9187	8	0.0066413	0.45825	0.034168	0.20559
D-Glutamine and D-glutamate metabolism	6	0.44903	3	0.0069149	0.47021	0.034168	0.5
Glyoxylate and dicarboxylate metabolism	32	2.3948	7	0.0076576	0.51306	0.035736	0.16138
Citrate cycle (TCA cycle)	20	1.4968	5	0.013422	0.88584	0.059339	0.24531
Glycerophospholipid metabolism	36	2.6942	7	0.014784	0.96096	0.062093	0.24221
Phenylalanine metabolism	10	0.74839	3	0.033238	1	0.13295	0.61904
Glycolysis / Gluconeogenesis	26	1.9458	5	0.039718	1	0.15165	0.23521
Purine metabolism	65	4.8645	9	0.048559	1	0.17734	0.1035
Nitrogen metabolism	6	0.44903	2	0.068269	1	0.23894	0
Butanoate metabolism	15	1.1226	3	0.095981	1	0.3225	0.03175
Lysine degradation	25	1.871	4	0.11116	1	0.35913	0.14085
Ascorbate and aldarate metabolism	8	0.59871	2	0.11556	1	0.35951	0
Galactose metabolism	27	2.0206	4	0.13775	1	0.41325	0.03805
Pentose and glucuronate interconversions	18	1.3471	3	0.14659	1	0.42459	0.29686
Pyruvate metabolism	22	1.6465	3	0.22406	1	0.62737	0.26749
Nicotinate and nicotinamide metabolism	15	1.1226	2	0.31093	1	0.84251	0
Linoleic acid metabolism	5	0.37419	1	0.32258	1	0.84676	0
Porphyrin and chlorophyll metabolism	30	2.2452	3	0.3923	1	0.99858	0.02799
Thiamine metabolism	7	0.52387	1	0.42051	1	1	0
Fructose and mannose metabolism	20	1.4968	2	0.44851	1	1	0.03624
Pentose phosphate pathway	22	1.6465	2	0.49928	1	1	0.11344
Ubiquinone and other terpenoid-quinone biosynthesis	9	0.67355	1	0.50439	1	1	0
Propanoate metabolism	23	1.7213	2	0.52353	1	1	0.04061
Amino sugar and nucleotide sugar metabolism	37	2.769	3	0.53244	1	1	0.105
Biotin metabolism	10	0.74839	1	0.5417	1	1	0
Valine, leucine and isoleucine degradation	40	2.9935	3	0.58686	1	1	0
alpha-Linolenic acid metabolism	13	0.9729	1	0.63772	1	1	0
Primary bile acid biosynthesis	46	3.4426	3	0.68306	1	1	0.06581
Glycerolipid metabolism	16	1.1974	1	0.71375	1	1	0
Starch and sucrose metabolism	18	1.3471	1	0.75542	1	1	0.00974
Selenocompound metabolism	20	1.4968	1	0.79107	1	1	0
Ether lipid metabolism	20	1.4968	1	0.79107	1	1	0
Sphingolipid metabolism	21	1.5716	1	0.80691	1	1	0.0142
Steroid hormone biosynthesis	85	6.3613	4	0.89442	1	1	0.0841
Inositol phosphate metabolism	30	2.2452	1	0.90526	1	1	0
Arachidonic acid metabolism	36	2.6942	1	0.94121	1	1	0
Steroid biosynthesis	42	3.1432	1	0.96359	1	1	0.0282
Fatty acid biosynthesis	47	3.5174	1	0.97561	1	1	0
