# Supplementary material for: Status of Metabolomic Measurement for Insights in Alzheimer’s Disease Progression—What Is Missing?
Source: Int J Mol Sci. 2023 Mar 4;24(5):4960. doi: 10.3390/ijms24054960 (PMC10003384; doi:10.3390/ijms24054960)
Supplement: Supplementary file 1 [file ijms-24-04960-s001.zip › Supplementary/Supplementary Table S2-C-Intersection analysis of metabolic pathways among plasma and CSF samples.xlsx]

## Sheet: Human-plasma-(MCI+AD)
Supplementary Table S2-C(1): Intersection analysis of metabolic pathways among plasma samples
	Total	Expected	Hits	Raw p	Holm adjust	FDR	Impact
Aminoacyl-tRNA biosynthesis	48	3.4065	17	5.8697e-09	4.9306e-07	4.9306e-07	0
Arginine biosynthesis	14	0.99355	8	1.0542e-06	8.7501e-05	4.4278e-05	0.48223
Alanine, aspartate and glutamate metabolism	28	1.9871	9	7.2733e-05	0.0059641	0.0016316	0.66908
Valine, leucine and isoleucine biosynthesis	8	0.56774	5	7.7696e-05	0.0062934	0.0016316	0
Arginine and proline metabolism	38	2.6968	10	0.00018827	0.015062	0.0031629	0.53441
Citrate cycle (TCA cycle)	20	1.4194	7	0.00026873	0.02123	0.0037623	0.37785
Glutathione metabolism	28	1.9871	8	0.00046849	0.036542	0.0052203	0.15684
Histidine metabolism	16	1.1355	6	0.00049717	0.038282	0.0052203	0.49999
beta-Alanine metabolism	21	1.4903	6	0.00251	0.19076	0.023426	0.11194
Glyoxylate and dicarboxylate metabolism	32	2.271	7	0.0057093	0.4282	0.045376	0.16138
D-Glutamine and D-glutamate metabolism	6	0.42581	3	0.0059421	0.43972	0.045376	0.5
Biosynthesis of unsaturated fatty acids	36	2.5548	7	0.011174	0.8157	0.078218	0
Butanoate metabolism	15	1.0645	4	0.017798	1	0.11501	0.03175
Valine, leucine and isoleucine degradation	40	2.8387	7	0.01971	1	0.11826	0.10213
Glycine, serine and threonine metabolism	33	2.3419	6	0.025442	1	0.14247	0.36871
Phenylalanine, tyrosine and tryptophan biosynthesis	4	0.28387	2	0.027248	1	0.14281	1
Phenylalanine metabolism	10	0.70968	3	0.028903	1	0.14281	0.35714
Glycerophospholipid metabolism	36	2.5548	6	0.037621	1	0.17042	0.3712
Primary bile acid biosynthesis	46	3.2645	7	0.039788	1	0.17042	0.08363
Pantothenate and CoA biosynthesis	19	1.3484	4	0.040577	1	0.17042	0
Linoleic acid metabolism	5	0.35484	2	0.043325	1	0.1733	1
Nitrogen metabolism	6	0.42581	2	0.062017	1	0.23679	0
Taurine and hypotaurine metabolism	8	0.56774	2	0.10551	1	0.38535	0.71428
Neomycin, kanamycin and gentamicin biosynthesis	2	0.14194	1	0.13694	1	0.46244	0
Pyrimidine metabolism	39	2.7677	5	0.13763	1	0.46244	0.13421
Caffeine metabolism	10	0.70968	2	0.15473	1	0.49991	0.69231
Purine metabolism	65	4.6129	7	0.17251	1	0.53668	0.02009
Sphingolipid metabolism	21	1.4903	3	0.18278	1	0.54835	0.29412
Pyruvate metabolism	22	1.5613	3	0.20137	1	0.56667	0.0425
Cysteine and methionine metabolism	33	2.3419	4	0.20238	1	0.56667	0.18518
Propanoate metabolism	23	1.6323	3	0.22039	1	0.59719	0.04569
Fatty acid biosynthesis	47	3.3355	5	0.23707	1	0.62232	0.01473
Arachidonic acid metabolism	36	2.5548	4	0.24913	1	0.63414	0.33373
Lysine degradation	25	1.7742	3	0.25941	1	0.64089	0.14085
Glycolysis / Gluconeogenesis	26	1.8452	3	0.27927	1	0.67024	0.00779
Nicotinate and nicotinamide metabolism	15	1.0645	2	0.28868	1	0.67358	0
Glycerolipid metabolism	16	1.1355	2	0.31577	1	0.71689	0.05763
Starch and sucrose metabolism	18	1.2774	2	0.36917	1	0.79514	0.15677
Pentose and glucuronate interconversions	18	1.2774	2	0.36917	1	0.79514	0.3125
Thiamine metabolism	7	0.49677	1	0.40329	1	0.8469	0.66667
Ether lipid metabolism	20	1.4194	2	0.42091	1	0.86235	0.14458
Ascorbate and aldarate metabolism	8	0.56774	1	0.44583	1	0.89165	0
Ubiquinone and other terpenoid-quinone biosynthesis	9	0.63871	1	0.48536	1	0.9266	0
Vitamin B6 metabolism	9	0.63871	1	0.48536	1	0.9266	0
Biotin metabolism	10	0.70968	1	0.5221	1	0.97458	0
Tryptophan metabolism	41	2.9097	3	0.56671	1	1	0.34215
alpha-Linolenic acid metabolism	13	0.92258	1	0.61742	1	1	0
Porphyrin and chlorophyll metabolism	30	2.129	2	0.64102	1	1	0
Inositol phosphate metabolism	30	2.129	2	0.64102	1	1	0.12939
Glycosylphosphatidylinositol (GPI)-anchor biosynthesis	14	0.99355	1	0.6448	1	1	0.00399
Steroid hormone biosynthesis	85	6.0323	5	0.73664	1	1	0.26497
Amino sugar and nucleotide sugar metabolism	37	2.6258	2	0.75249	1	1	0
Selenocompound metabolism	20	1.4194	1	0.77274	1	1	0
Pentose phosphate pathway	22	1.5613	1	0.80426	1	1	0.04712
Steroid biosynthesis	42	2.9806	2	0.81284	1	1	0.0282
Tyrosine metabolism	42	2.9806	2	0.81284	1	1	0.26944
Galactose metabolism	27	1.9161	1	0.86534	1	1	0
Phosphatidylinositol signaling system	28	1.9871	1	0.87507	1	1	0.03736
Fatty acid elongation	39	2.7677	1	0.94542	1	1	0
Fatty acid degradation	39	2.7677	1	0.94542	1	1	0

## Sheet: Human-CSF-(MCI+AD)
Supplementary Table S2-C(2): Intersection analysis of metabolic pathways among CSF samples
	Total	Expected	Hits	Raw p	Holm adjust	FDR	Impact
Aminoacyl-tRNA biosynthesis	48	3.6852	19	2.8726e-10	2.413e-08	2.413e-08	0
Arginine and proline metabolism	38	2.9174	13	1.7682e-06	0.00014676	5.1144e-05	0.60947
Arginine biosynthesis	14	1.0748	8	1.9523e-06	0.00016009	5.1144e-05	0.48223
Glutathione metabolism	28	2.1497	11	2.4354e-06	0.00019727	5.1144e-05	0.44605
beta-Alanine metabolism	21	1.6123	9	9.2232e-06	0.00073785	0.00015495	0.56716
Alanine, aspartate and glutamate metabolism	28	2.1497	10	1.9689e-05	0.0015554	0.00027564	0.71716
Cysteine and methionine metabolism	33	2.5335	10	9.9619e-05	0.0077702	0.0011954	0.52992
Valine, leucine and isoleucine biosynthesis	8	0.61419	5	0.00011417	0.0087908	0.0011987	0
Tryptophan metabolism	41	3.1477	11	0.00015081	0.011462	0.0014076	0.60605
Pantothenate and CoA biosynthesis	19	1.4587	7	0.00030603	0.022952	0.0025706	0.05
Glycine, serine and threonine metabolism	33	2.5335	9	0.000547	0.040478	0.0041771	0.24577
Histidine metabolism	16	1.2284	6	0.00076423	0.055789	0.0053496	0.49999
Phenylalanine, tyrosine and tryptophan biosynthesis	4	0.3071	3	0.0016687	0.12015	0.010782	1
Taurine and hypotaurine metabolism	8	0.61419	4	0.0018168	0.12899	0.010901	0.99999
Tyrosine metabolism	42	3.2245	9	0.0034937	0.24456	0.019565	0.48633
Glycerophospholipid metabolism	36	2.7639	8	0.0046372	0.31997	0.024345	0.3467
D-Glutamine and D-glutamate metabolism	6	0.46065	3	0.0074362	0.50566	0.03618	0.5
Pyrimidine metabolism	39	2.9942	8	0.0077528	0.51944	0.03618	0.20559
Glyoxylate and dicarboxylate metabolism	32	2.4568	7	0.0088014	0.58089	0.038911	0.16138
Citrate cycle (TCA cycle)	20	1.5355	5	0.014904	0.96875	0.062596	0.24531
Purine metabolism	65	4.9903	10	0.02322	1	0.092879	0.12001
Phenylalanine metabolism	10	0.76774	3	0.035532	1	0.13567	0.61904
Glycolysis / Gluconeogenesis	26	1.9961	5	0.043683	1	0.15954	0.23521
Nitrogen metabolism	6	0.46065	2	0.07148	1	0.25018	0
Butanoate metabolism	15	1.1516	3	0.10188	1	0.34231	0.03175
Lysine degradation	25	1.9194	4	0.11932	1	0.37546	0.14085
Ascorbate and aldarate metabolism	8	0.61419	2	0.12068	1	0.37546	0
Galactose metabolism	27	2.0729	4	0.14744	1	0.44232	0.03805
Pentose and glucuronate interconversions	18	1.3819	3	0.15496	1	0.44884	0.29686
Pyruvate metabolism	22	1.689	3	0.23562	1	0.65974	0.26749
Nicotinate and nicotinamide metabolism	15	1.1516	2	0.32203	1	0.86531	0
Linoleic acid metabolism	5	0.38387	1	0.32964	1	0.86531	0
Porphyrin and chlorophyll metabolism	30	2.3032	3	0.40857	1	1	0.02799
Thiamine metabolism	7	0.53742	1	0.42896	1	1	0
Fructose and mannose metabolism	20	1.5355	2	0.46207	1	1	0.03624
Sphingolipid metabolism	21	1.6123	2	0.48811	1	1	0.0142
Pentose phosphate pathway	22	1.689	2	0.51336	1	1	0.11344
Ubiquinone and other terpenoid-quinone biosynthesis	9	0.69097	1	0.51367	1	1	0
Propanoate metabolism	23	1.7658	2	0.53778	1	1	0.04061
Amino sugar and nucleotide sugar metabolism	37	2.8406	3	0.55037	1	1	0.105
Biotin metabolism	10	0.76774	1	0.55123	1	1	0
Valine, leucine and isoleucine degradation	40	3.071	3	0.60485	1	1	0
alpha-Linolenic acid metabolism	13	0.99806	1	0.64749	1	1	0
Glycosylphosphatidylinositol (GPI)-anchor biosynthesis	14	1.0748	1	0.67478	1	1	0.00399
Primary bile acid biosynthesis	46	3.5316	3	0.70023	1	1	0.06581
Glycerolipid metabolism	16	1.2284	1	0.72323	1	1	0
Starch and sucrose metabolism	18	1.3819	1	0.76452	1	1	0.00974
Selenocompound metabolism	20	1.5355	1	0.79969	1	1	0
Ether lipid metabolism	20	1.5355	1	0.79969	1	1	0
Steroid hormone biosynthesis	85	6.5258	4	0.90563	1	1	0.0841
Inositol phosphate metabolism	30	2.3032	1	0.91109	1	1	0
Arachidonic acid metabolism	36	2.7639	1	0.94553	1	1	0
Steroid biosynthesis	42	3.2245	1	0.9667	1	1	0.0282
Fatty acid biosynthesis	47	3.6084	1	0.97793	1	1	0
