# Supplementary material for: Status of Metabolomic Measurement for Insights in Alzheimer’s Disease Progression—What Is Missing?
Source: Int J Mol Sci. 2023 Mar 4;24(5):4960. doi: 10.3390/ijms24054960 (PMC10003384; doi:10.3390/ijms24054960)
Supplement: Supplementary file 1 [file ijms-24-04960-s001.zip › Supplementary/Supplementary Table S3-Metabolic pathway analysis in biological samples (brain and plasma) of 42 mouse studies.xlsx]

## Sheet: pathway_results
Supplementary Table S3-Metabolic pathway analysis in biological samples (brain and plasma) of 42 mouse studies
	Total	Expected	Hits	Raw p	Holm adjust	FDR	Impact
Aminoacyl-tRNA biosynthesis	48	5.8327	19	7.93e-07	6.66e-05	6.66e-05	0.16667
Arginine and proline metabolism	38	4.6175	16	2.37e-06	0.00019704	9.97e-05	0.52502
Arginine biosynthesis	14	1.7012	9	5.59e-06	0.00045803	0.0001564	0.59898
Glycerophospholipid metabolism	36	4.3745	14	3.17e-05	0.0025671	0.00064279	0.58156
Alanine, aspartate and glutamate metabolism	28	3.4024	12	3.83e-05	0.0030609	0.00064279	0.73157
Purine metabolism	66	8.0199	20	4.65e-05	0.0036756	0.00065137	0.39792
Glyoxylate and dicarboxylate metabolism	32	3.8884	12	0.00018198	0.014194	0.0021837	0.50266
Glycine, serine and threonine metabolism	34	4.1315	12	0.00035387	0.027248	0.0037157	0.7001
Butanoate metabolism	15	1.8227	7	0.00095886	0.072874	0.0086968	0.40741
Valine, leucine and isoleucine biosynthesis	8	0.97211	5	0.0010353	0.07765	0.0086968	0
Histidine metabolism	16	1.9442	7	0.0015315	0.11333	0.011695	0.57376
beta-Alanine metabolism	21	2.5518	8	0.0020469	0.14942	0.013226	0.61567
Sphingolipid metabolism	21	2.5518	8	0.0020469	0.14942	0.013226	0.39554
Arachidonic acid metabolism	36	4.3745	11	0.0024413	0.17333	0.014648	0.68393
Phenylalanine, tyrosine and tryptophan biosynthesis	4	0.48606	3	0.0064384	0.45069	0.036055	1
Glycerolipid metabolism	16	1.9442	6	0.0083327	0.57495	0.043747	0.38785
Linoleic acid metabolism	5	0.60757	3	0.014659	0.99682	0.065094	1
Synthesis and degradation of ketone bodies	5	0.60757	3	0.014659	0.99682	0.065094	0.73333
Glutathione metabolism	28	3.4024	8	0.014724	0.99682	0.065094	0.38582
Pantothenate and CoA biosynthesis	19	2.3088	6	0.02066	1	0.086774	0.05714
Biosynthesis of unsaturated fatty acids	36	4.3745	9	0.023863	1	0.095451	0
Pyrimidine metabolism	39	4.739	9	0.038927	1	0.14863	0.25281
Phenylalanine metabolism	12	1.4582	4	0.0476	1	0.17384	0.61904
Tyrosine metabolism	42	5.1036	9	0.059453	1	0.20809	0.44572
Riboflavin metabolism	4	0.48606	2	0.074656	1	0.25084	0.5
Citrate cycle (TCA cycle)	20	2.4303	5	0.084971	1	0.26593	0.24929
Glycolysis / Gluconeogenesis	26	3.1594	6	0.085477	1	0.26593	0.12971
Cysteine and methionine metabolism	33	4.01	7	0.095591	1	0.28495	0.40361
Starch and sucrose metabolism	15	1.8227	4	0.098376	1	0.28495	0.38905
Pyruvate metabolism	22	2.6733	5	0.11848	1	0.33173	0.26749
Propanoate metabolism	23	2.7948	5	0.13725	1	0.3719	0.04061
D-Glutamine and D-glutamate metabolism	6	0.72908	2	0.15862	1	0.40377	0.5
Nitrogen metabolism	6	0.72908	2	0.15862	1	0.40377	0
Galactose metabolism	27	3.2809	5	0.22347	1	0.548	0.10171
Neomycin, kanamycin and gentamicin biosynthesis	2	0.24303	1	0.22833	1	0.548	0
Taurine and hypotaurine metabolism	8	0.97211	2	0.25261	1	0.58942	0.42857
Nicotinate and nicotinamide metabolism	15	1.8227	3	0.27144	1	0.60593	0.42895
Pentose phosphate pathway	22	2.6733	4	0.27411	1	0.60593	0.24834
Amino sugar and nucleotide sugar metabolism	37	4.496	6	0.28895	1	0.62236	0.21373
Vitamin B6 metabolism	9	1.0936	2	0.30043	1	0.6309	0.07843
Ascorbate and aldarate metabolism	10	1.2151	2	0.34772	1	0.71241	0
Lysine degradation	25	3.0378	4	0.36133	1	0.72267	0.1878
Valine, leucine and isoleucine degradation	40	4.8606	5	0.54672	1	1	0.00162
Tryptophan metabolism	41	4.9821	5	0.56987	1	1	0.35784
Steroid biosynthesis	42	5.1036	5	0.5924	1	1	0.21836
Lipoic acid metabolism	8	0.97211	1	0.6462	1	1	0
Primary bile acid biosynthesis	46	5.5896	5	0.67566	1	1	0.10087
Ubiquinone and other terpenoid-quinone biosynthesis	9	1.0936	1	0.68942	1	1	0
Ether lipid metabolism	20	2.4303	2	0.71971	1	1	0
Inositol phosphate metabolism	30	3.6454	3	0.72641	1	1	0.12939
Porphyrin and chlorophyll metabolism	30	3.6454	3	0.72641	1	1	0.05288
Biotin metabolism	10	1.2151	1	0.72739	1	1	0
Steroid hormone biosynthesis	77	9.3566	8	0.73925	1	1	0.29359
alpha-Linolenic acid metabolism	13	1.5797	1	0.81574	1	1	0
Glycosylphosphatidylinositol (GPI)-anchor biosynthesis	14	1.7012	1	0.83833	1	1	0.00399
Fatty acid degradation	39	4.739	3	0.87184	1	1	0.02177
Retinol metabolism	16	1.9442	1	0.87557	1	1	0
Fructose and mannose metabolism	18	2.1873	1	0.90426	1	1	0.00311
Pentose and glucuronate interconversions	18	2.1873	1	0.90426	1	1	0
Terpenoid backbone biosynthesis	18	2.1873	1	0.90426	1	1	0
Selenocompound metabolism	20	2.4303	1	0.92637	1	1	0
Fatty acid biosynthesis	47	5.7112	3	0.93896	1	1	0.01473
Phosphatidylinositol signaling system	28	3.4024	1	0.97434	1	1	0.03736
Fatty acid elongation	39	4.739	1	0.99404	1	1	0
