# Supplementary material for: Status of Metabolomic Measurement for Insights in Alzheimer’s Disease Progression—What Is Missing?
Source: Int J Mol Sci. 2023 Mar 4;24(5):4960. doi: 10.3390/ijms24054960 (PMC10003384; doi:10.3390/ijms24054960)
Supplement: Supplementary file 1 [file ijms-24-04960-s001.zip › Supplementary/Supplementary Table S4-A-Altered metabolic pathways at different ages of AD mouse in brain and plasma samples.xlsx]

## Sheet: Mouse-brain
Supplementary Table S4-A(1): Altered metabolic pathways at different ages of AD mouse in brain samples
Month	Pathway	Total	Expected	Hits	Raw p	Holm adjust	FDR	Impact
2	Arginine biosynthesis	14	0.2417	5	1.8477e-06	0.0001552	0.0001552	0.17766
2	Alanine, aspartate and glutamate metabolism	28	0.4834	6	4.1947e-06	0.00034816	0.00017618	0.6234
2	Glycerophospholipid metabolism	36	0.62151	6	1.9766e-05	0.0016208	0.00055346	0.38827
2	Arginine and proline metabolism	38	0.65604	5	0.00034916	0.028282	0.0073323	0.22048
2	Histidine metabolism	16	0.27623	3	0.0022061	0.17649	0.037063	0.09016
2	Pyrimidine metabolism	39	0.67331	4	0.003812	0.30115	0.043279	0.02503
2	Nitrogen metabolism	6	0.10359	2	0.0041218	0.3215	0.043279	0
2	D-Glutamine and D-glutamate metabolism	6	0.10359	2	0.0041218	0.3215	0.043279	0.5
2	beta-Alanine metabolism	21	0.36255	3	0.0049469	0.37596	0.046171	0.16045
2	Aminoacyl-tRNA biosynthesis	48	0.82869	4	0.0081097	0.60823	0.068121	0
2	Glyoxylate and dicarboxylate metabolism	32	0.55246	3	0.016262	1	0.12418	0.03175
2	Purine metabolism	66	1.1394	4	0.024295	1	0.16944	0.00725
2	Butanoate metabolism	15	0.25896	2	0.026222	1	0.16944	0.03175
2	Pantothenate and CoA biosynthesis	19	0.32802	2	0.040939	1	0.24564	0.02857
2	Citrate cycle (TCA cycle)	20	0.34529	2	0.045012	1	0.25206	0.12019
2	Glutathione metabolism	28	0.4834	2	0.082344	1	0.41258	0.01966
2	Linoleic acid metabolism	5	0.086321	1	0.083499	1	0.41258	0
2	Arachidonic acid metabolism	36	0.62151	2	0.12628	1	0.58932	0
2	alpha-Linolenic acid metabolism	13	0.22444	1	0.20333	1	0.89892	0
2	Glycosylphosphatidylinositol (GPI)-anchor biosynthesis	14	0.2417	1	0.2172	1	0.91224	0.00399
2	Nicotinate and nicotinamide metabolism	15	0.25896	1	0.23084	1	0.92337	0
2	Glycerolipid metabolism	16	0.27623	1	0.24425	1	0.93261	0.04361
2	Ether lipid metabolism	20	0.34529	1	0.29569	1	1	0
2	Pyruvate metabolism	22	0.37981	1	0.32013	1	1	0
2	Lysine degradation	25	0.43161	1	0.35526	1	1	0.14085
2	Porphyrin and chlorophyll metabolism	30	0.51793	1	0.40998	1	1	0
2	Cysteine and methionine metabolism	33	0.56972	1	0.44063	1	1	0.10446
2	Amino sugar and nucleotide sugar metabolism	37	0.63878	1	0.47913	1	1	0.06569
2	Tyrosine metabolism	42	0.7251	1	0.52368	1	1	0.02463
3	Arginine biosynthesis	14	0.15803	5	1.8188e-07	1.5278e-05	1.3728e-05	0.42132
3	Aminoacyl-tRNA biosynthesis	48	0.54183	7	3.2685e-07	2.7129e-05	1.3728e-05	0
3	Alanine, aspartate and glutamate metabolism	28	0.31607	5	8.1266e-06	0.00066638	0.00022755	0.621
3	Glycerophospholipid metabolism	36	0.40637	4	0.00052532	0.042551	0.011032	0.15388
3	Nitrogen metabolism	6	0.067729	2	0.0017527	0.14022	0.024538	0
3	D-Glutamine and D-glutamate metabolism	6	0.067729	2	0.0017527	0.14022	0.024538	0.5
3	Valine, leucine and isoleucine biosynthesis	8	0.090305	2	0.0032285	0.25182	0.038742	0
3	Purine metabolism	66	0.74502	4	0.0052056	0.40083	0.054658	0.00825
3	Histidine metabolism	16	0.18061	2	0.01312	0.99709	0.12245	0
3	Glyoxylate and dicarboxylate metabolism	32	0.36122	2	0.048779	1	0.38677	0
3	Glycine, serine and threonine metabolism	34	0.3838	2	0.054448	1	0.38677	0.02408
3	Linoleic acid metabolism	5	0.056441	1	0.055253	1	0.38677	0
3	Arginine and proline metabolism	38	0.42895	2	0.066457	1	0.42941	0.14386
3	alpha-Linolenic acid metabolism	13	0.14675	1	0.13772	1	0.82557	0
3	Butanoate metabolism	15	0.16932	1	0.15725	1	0.82557	0
3	Nicotinate and nicotinamide metabolism	15	0.16932	1	0.15725	1	0.82557	0
3	Pantothenate and CoA biosynthesis	19	0.21448	1	0.19507	1	0.89618	0
3	Selenocompound metabolism	20	0.22576	1	0.20427	1	0.89618	0
3	beta-Alanine metabolism	21	0.23705	1	0.21338	1	0.89618	0
3	Sphingolipid metabolism	21	0.23705	1	0.21338	1	0.89618	0.0142
3	Glutathione metabolism	28	0.31607	1	0.27441	1	1	0.01966
3	Porphyrin and chlorophyll metabolism	30	0.33865	1	0.29101	1	1	0
3	Arachidonic acid metabolism	36	0.40637	1	0.33869	1	1	0
3	Pyrimidine metabolism	39	0.44024	1	0.36139	1	1	0
3	Valine, leucine and isoleucine degradation	40	0.45153	1	0.36879	1	1	0
3	Tyrosine metabolism	42	0.4741	1	0.38335	1	1	0.0154
4	Glycerophospholipid metabolism	36	0.45418	6	2.6302e-06	0.00022094	0.00022094	0.27816
4	Sphingolipid metabolism	21	0.26494	3	0.0019636	0.16298	0.082473	0.1785
4	Alanine, aspartate and glutamate metabolism	28	0.35325	3	0.004573	0.37498	0.12804	0.08654
4	Glycolysis / Gluconeogenesis	26	0.32802	2	0.040939	1	0.83271	0
4	Riboflavin metabolism	4	0.050465	1	0.049566	1	0.83271	0.5
4	Linoleic acid metabolism	5	0.063081	1	0.061589	1	0.86225	0
4	Vitamin B6 metabolism	9	0.11355	1	0.10825	1	1	0
4	alpha-Linolenic acid metabolism	13	0.16401	1	0.15272	1	1	0
4	Glycosylphosphatidylinositol (GPI)-anchor biosynthesis	14	0.17663	1	0.1635	1	1	0.00399
4	Arginine biosynthesis	14	0.17663	1	0.1635	1	1	0.22843
4	Nicotinate and nicotinamide metabolism	15	0.18924	1	0.17415	1	1	0.23465
4	Glycerolipid metabolism	16	0.20186	1	0.18468	1	1	0
4	Fructose and mannose metabolism	18	0.22709	1	0.20534	1	1	0.00311
4	Selenocompound metabolism	20	0.25232	1	0.22551	1	1	0
4	Citrate cycle (TCA cycle)	20	0.25232	1	0.22551	1	1	0.09038
4	Pyruvate metabolism	22	0.27756	1	0.2452	1	1	0
4	Glutathione metabolism	28	0.35325	1	0.30145	1	1	0.00709
4	Inositol phosphate metabolism	30	0.37849	1	0.3193	1	1	0
4	Glyoxylate and dicarboxylate metabolism	32	0.40372	1	0.33672	1	1	0.03175
4	Arachidonic acid metabolism	36	0.45418	1	0.3703	1	1	0
4	Biosynthesis of unsaturated fatty acids	36	0.45418	1	0.3703	1	1	0
4	Aminoacyl-tRNA biosynthesis	48	0.60558	1	0.46163	1	1	0
5	Aminoacyl-tRNA biosynthesis	48	1.1155	11	2.4827e-09	2.0854e-07	1.4145e-07	0
5	Alanine, aspartate and glutamate metabolism	28	0.65073	9	3.3678e-09	2.7953e-07	1.4145e-07	0.70994
5	Arginine biosynthesis	14	0.32537	5	8.7122e-06	0.0007144	0.00024394	0.11675
5	Valine, leucine and isoleucine biosynthesis	8	0.18592	3	0.00059528	0.048218	0.012445	0
5	Pantothenate and CoA biosynthesis	19	0.44157	4	0.00074079	0.059263	0.012445	0.02143
5	beta-Alanine metabolism	21	0.48805	4	0.0011065	0.087413	0.015491	0.39925
5	Arginine and proline metabolism	38	0.88313	5	0.001459	0.1138	0.017508	0.29633
5	Purine metabolism	66	1.5339	6	0.0033531	0.25818	0.031457	0.09553
5	Glutathione metabolism	28	0.65073	4	0.0033704	0.25818	0.031457	0.12267
5	Butanoate metabolism	15	0.34861	3	0.0043235	0.32427	0.036318	0.03175
5	Histidine metabolism	16	0.37185	3	0.0052369	0.38753	0.03878	0.22131
5	Glyoxylate and dicarboxylate metabolism	32	0.74369	4	0.0055399	0.40442	0.03878	0.13757
5	Nitrogen metabolism	6	0.13944	2	0.0074256	0.53464	0.044554	0
5	D-Glutamine and D-glutamate metabolism	6	0.13944	2	0.0074256	0.53464	0.044554	0.5
5	Citrate cycle (TCA cycle)	20	0.46481	3	0.010002	0.70012	0.056009	0.15292
5	Neomycin, kanamycin and gentamicin biosynthesis	2	0.046481	1	0.045956	1	0.24127	0
5	Pyrimidine metabolism	39	0.90637	3	0.059354	1	0.29328	0.0743
5	Phenylalanine, tyrosine and tryptophan biosynthesis	4	0.092961	1	0.089857	1	0.40093	0.5
5	Pyruvate metabolism	22	0.51129	2	0.090686	1	0.40093	0
5	Propanoate metabolism	23	0.53453	2	0.097912	1	0.41123	0
5	Glycolysis / Gluconeogenesis	26	0.60425	2	0.12051	1	0.48204	0.00021
5	Galactose metabolism	27	0.62749	2	0.12831	1	0.48992	0
5	Porphyrin and chlorophyll metabolism	30	0.69721	2	0.1524	1	0.53341	0
5	Inositol phosphate metabolism	30	0.69721	2	0.1524	1	0.53341	0.12939
5	Glycine, serine and threonine metabolism	34	0.79017	2	0.18578	1	0.61772	0.29525
5	Ubiquinone and other terpenoid-quinone biosynthesis	9	0.20916	1	0.1912	1	0.61772	0
5	Glycerophospholipid metabolism	36	0.83665	2	0.20287	1	0.63033	0.02261
5	Ascorbate and aldarate metabolism	10	0.2324	1	0.21011	1	0.63033	0
5	Valine, leucine and isoleucine degradation	40	0.92961	2	0.23755	1	0.68808	0
5	Phenylalanine metabolism	12	0.27888	1	0.24665	1	0.69062	0
5	Tyrosine metabolism	42	0.9761	2	0.25505	1	0.69111	0.16435
5	Nicotinate and nicotinamide metabolism	15	0.34861	1	0.2984	1	0.75956	0
5	Starch and sucrose metabolism	15	0.34861	1	0.2984	1	0.75956	0.14607
5	Glycerolipid metabolism	16	0.37185	1	0.31487	1	0.77791	0.23676
5	Selenocompound metabolism	20	0.46481	1	0.37707	1	0.90497	0
5	Pentose phosphate pathway	22	0.51129	1	0.40608	1	0.94752	0.17347
5	Phosphatidylinositol signaling system	28	0.65073	1	0.48545	1	1	0.03736
5	Biosynthesis of unsaturated fatty acids	36	0.83665	1	0.57542	1	1	0
5	Tryptophan metabolism	41	0.95286	1	0.62367	1	1	0.0139
5	Primary bile acid biosynthesis	46	1.0691	1	0.66659	1	1	0.02239
6	Aminoacyl-tRNA biosynthesis	48	2.5498	14	5.1513e-08	4.3271e-06	4.3271e-06	0.16667
6	Glyoxylate and dicarboxylate metabolism	32	1.6999	9	2.2212e-05	0.0018436	0.00093292	0.50266
6	Glycine, serine and threonine metabolism	34	1.8061	9	3.8058e-05	0.0031208	0.0010515	0.65355
6	Alanine, aspartate and glutamate metabolism	28	1.4874	8	5.8403e-05	0.0047306	0.0010515	0.52885
6	Glycerophospholipid metabolism	36	1.9124	9	6.2588e-05	0.005007	0.0010515	0.44082
6	Arginine biosynthesis	14	0.74369	5	0.00051237	0.040477	0.0062369	0.46193
6	Phenylalanine, tyrosine and tryptophan biosynthesis	4	0.21248	3	0.00055622	0.043385	0.0062369	1
6	Arginine and proline metabolism	38	2.0186	8	0.00059399	0.045737	0.0062369	0.17592
6	Purine metabolism	66	3.506	10	0.001874	0.14242	0.017491	0.1183
6	Histidine metabolism	16	0.84993	4	0.0082414	0.61811	0.062934	0.34426
6	Glycerolipid metabolism	16	0.84993	4	0.0082414	0.61811	0.062934	0.38785
6	Phenylalanine metabolism	12	0.63745	3	0.022432	1	0.15702	0.61904
6	Linoleic acid metabolism	5	0.2656	2	0.025101	1	0.16219	1
6	Biosynthesis of unsaturated fatty acids	36	1.9124	5	0.038441	1	0.23064	0
6	Glutathione metabolism	28	1.4874	4	0.057167	1	0.31304	0.37144
6	Valine, leucine and isoleucine biosynthesis	8	0.42497	2	0.063353	1	0.31304	0
6	Taurine and hypotaurine metabolism	8	0.42497	2	0.063353	1	0.31304	0.42857
6	Pantothenate and CoA biosynthesis	19	1.0093	3	0.075686	1	0.3532	0
6	Citrate cycle (TCA cycle)	20	1.0624	3	0.08575	1	0.37911	0.18675
6	Cysteine and methionine metabolism	33	1.753	4	0.09368	1	0.38541	0.17901
6	beta-Alanine metabolism	21	1.1155	3	0.096353	1	0.38541	0
6	Neomycin, kanamycin and gentamicin biosynthesis	2	0.10624	1	0.10345	1	0.39248	0
6	Pyruvate metabolism	22	1.1687	3	0.10746	1	0.39248	0.26749
6	Pyrimidine metabolism	39	2.0717	4	0.14877	1	0.52068	0.17538
6	Glycolysis / Gluconeogenesis	26	1.3811	3	0.15636	1	0.52536	0.1295
6	Galactose metabolism	27	1.4343	3	0.16953	1	0.5477	0.03888
6	Butanoate metabolism	15	0.79681	2	0.18746	1	0.56237	0
6	Starch and sucrose metabolism	15	0.79681	2	0.18746	1	0.56237	0.20012
6	Primary bile acid biosynthesis	46	2.4436	4	0.22505	1	0.65187	0.10087
6	Nitrogen metabolism	6	0.31873	1	0.27968	1	0.75785	0
6	D-Glutamine and D-glutamate metabolism	6	0.31873	1	0.27968	1	0.75785	0.5
6	Sphingolipid metabolism	21	1.1155	2	0.3079	1	0.80825	0
6	Lysine degradation	25	1.328	2	0.38703	1	0.90758	0.14085
6	Tyrosine metabolism	42	2.2311	3	0.38794	1	0.90758	0.26944
6	Ubiquinone and other terpenoid-quinone biosynthesis	9	0.47809	1	0.38896	1	0.90758	0
6	Vitamin B6 metabolism	9	0.47809	1	0.38896	1	0.90758	0
6	Ascorbate and aldarate metabolism	10	0.53121	1	0.42162	1	0.95719	0
6	Porphyrin and chlorophyll metabolism	30	1.5936	2	0.48007	1	1	0
6	Inositol phosphate metabolism	30	1.5936	2	0.48007	1	1	0.12939
6	alpha-Linolenic acid metabolism	13	0.69057	1	0.50959	1	1	0
6	Glycosylphosphatidylinositol (GPI)-anchor biosynthesis	14	0.74369	1	0.53587	1	1	0.00399
6	Nicotinate and nicotinamide metabolism	15	0.79681	1	0.56075	1	1	0
6	Fatty acid degradation	39	2.0717	2	0.62427	1	1	0
6	Steroid biosynthesis	42	2.2311	2	0.66507	1	1	0.07978
6	Selenocompound metabolism	20	1.0624	1	0.66674	1	1	0
6	Ether lipid metabolism	20	1.0624	1	0.66674	1	1	0
6	Pentose phosphate pathway	22	1.1687	1	0.70166	1	1	0
6	Propanoate metabolism	23	1.2218	1	0.71775	1	1	0
6	Phosphatidylinositol signaling system	28	1.4874	1	0.78618	1	1	0.03736
6	Arachidonic acid metabolism	36	1.9124	1	0.86315	1	1	0
6	Fatty acid elongation	39	2.0717	1	0.88431	1	1	0
6	Valine, leucine and isoleucine degradation	40	2.1248	1	0.89062	1	1	0
6	Tryptophan metabolism	41	2.178	1	0.89659	1	1	0.14305
6	Steroid hormone biosynthesis	77	4.0903	2	0.92571	1	1	0.00662
6	Fatty acid biosynthesis	47	2.4967	1	0.92621	1	1	0.01473
7	Glycerophospholipid metabolism	36	0.28685	3	0.0023819	0.20008	0.20008	0.24596
7	Arginine biosynthesis	14	0.11155	2	0.0050247	0.41705	0.21104	0
7	beta-Alanine metabolism	21	0.16733	2	0.011241	0.92174	0.31474	0.05597
7	Glutathione metabolism	28	0.22311	2	0.019615	1	0.41191	0.00709
7	Arachidonic acid metabolism	36	0.28685	2	0.031553	1	0.47115	0
7	Arginine and proline metabolism	38	0.30279	2	0.034898	1	0.47115	0.01407
7	Linoleic acid metabolism	5	0.039841	1	0.039262	1	0.47115	0
7	alpha-Linolenic acid metabolism	13	0.10359	1	0.099152	1	0.92182	0
7	Glycosylphosphatidylinositol (GPI)-anchor biosynthesis	14	0.11155	1	0.10639	1	0.92182	0.00399
7	Nicotinate and nicotinamide metabolism	15	0.11952	1	0.11358	1	0.92182	0
7	Histidine metabolism	16	0.12749	1	0.12071	1	0.92182	0
7	Pantothenate and CoA biosynthesis	19	0.15139	1	0.1418	1	0.99261	0
7	Pyruvate metabolism	22	0.1753	1	0.16243	1	1	0
7	Glycolysis / Gluconeogenesis	26	0.20717	1	0.18922	1	1	0
7	Alanine, aspartate and glutamate metabolism	28	0.22311	1	0.20232	1	1	0.22356
7	Biosynthesis of unsaturated fatty acids	36	0.28685	1	0.25279	1	1	0
7	Steroid biosynthesis	42	0.33466	1	0.28871	1	1	0.0282
7	Primary bile acid biosynthesis	46	0.36653	1	0.31177	1	1	0.03324
7	Aminoacyl-tRNA biosynthesis	48	0.38247	1	0.32304	1	1	0
7	Purine metabolism	66	0.5259	1	0.41713	1	1	0
7	Steroid hormone biosynthesis	77	0.61355	1	0.46856	1	1	0.00662
8	Glycerophospholipid metabolism	36	0.50199	4	0.0012335	0.10361	0.10361	0.26332
8	Nicotinate and nicotinamide metabolism	15	0.20916	2	0.017438	1	0.73239	0.42895
8	Sphingolipid metabolism	21	0.29283	2	0.033166	1	0.90546	0.15822
8	Glutathione metabolism	28	0.39044	2	0.056311	1	0.90546	0.00719
8	Purine metabolism	66	0.92032	3	0.060806	1	0.90546	0.09984
8	Linoleic acid metabolism	5	0.069721	1	0.067891	1	0.90546	0
8	Cysteine and methionine metabolism	33	0.46016	2	0.075455	1	0.90546	0.16477
8	Arginine and proline metabolism	38	0.52988	2	0.096388	1	0.99395	0.10868
8	Valine, leucine and isoleucine biosynthesis	8	0.11155	1	0.10649	1	0.99395	0
8	Vitamin B6 metabolism	9	0.1255	1	0.11902	1	0.99702	0.07843
8	Biotin metabolism	10	0.13944	1	0.13138	1	0.99702	0
8	Aminoacyl-tRNA biosynthesis	48	0.66932	2	0.14243	1	0.99702	0
8	alpha-Linolenic acid metabolism	13	0.18127	1	0.16747	1	1	0
8	Glycosylphosphatidylinositol (GPI)-anchor biosynthesis	14	0.19522	1	0.17918	1	1	0.00399
8	beta-Alanine metabolism	21	0.29283	1	0.25687	1	1	0.05597
8	Lysine degradation	25	0.34861	1	0.29806	1	1	0
8	Glycine, serine and threonine metabolism	34	0.4741	1	0.38294	1	1	0.04655
8	Arachidonic acid metabolism	36	0.50199	1	0.40043	1	1	0
8	Amino sugar and nucleotide sugar metabolism	37	0.51594	1	0.40899	1	1	0.07745
8	Valine, leucine and isoleucine degradation	40	0.55777	1	0.43399	1	1	0
8	Tryptophan metabolism	41	0.57171	1	0.4421	1	1	0.09417
9	Purine metabolism	66	0.48207	5	5.2372e-05	0.0043992	0.0043992	0.11441
9	Alanine, aspartate and glutamate metabolism	28	0.20452	2	0.016535	1	0.69445	0.08894
9	Ascorbate and aldarate metabolism	10	0.073041	1	0.070892	1	1	0
9	Biotin metabolism	10	0.073041	1	0.070892	1	1	0
9	Arginine biosynthesis	14	0.10226	1	0.097945	1	1	0
9	Nicotinate and nicotinamide metabolism	15	0.10956	1	0.1046	1	1	0.23465
9	Pantothenate and CoA biosynthesis	19	0.13878	1	0.13075	1	1	0.00714
9	Citrate cycle (TCA cycle)	20	0.14608	1	0.13718	1	1	0.02981
9	Pyruvate metabolism	22	0.16069	1	0.14992	1	1	0
9	Lysine degradation	25	0.1826	1	0.16869	1	1	0
9	Galactose metabolism	27	0.19721	1	0.181	1	1	0
9	Phosphatidylinositol signaling system	28	0.20452	1	0.18709	1	1	0.03736
9	Inositol phosphate metabolism	30	0.21912	1	0.19915	1	1	0.12939
9	Tyrosine metabolism	42	0.30677	1	0.26815	1	1	0.02463
9	Aminoacyl-tRNA biosynthesis	48	0.3506	1	0.30059	1	1	0
10	Arachidonic acid metabolism	36	0.23904	4	5.2268e-05	0.0043905	0.0043905	0.0424
10	Glycerophospholipid metabolism	36	0.23904	3	0.0013429	0.11146	0.056401	0.22477
10	Purine metabolism	66	0.43825	3	0.0077375	0.63447	0.21665	0.18651
10	Linoleic acid metabolism	5	0.033201	1	0.032806	1	0.68892	0
10	alpha-Linolenic acid metabolism	13	0.086321	1	0.083284	1	1	0
10	Glycosylphosphatidylinositol (GPI)-anchor biosynthesis	14	0.092961	1	0.089424	1	1	0.00399
10	Nicotinate and nicotinamide metabolism	15	0.099602	1	0.095527	1	1	0.23465
10	Glycine, serine and threonine metabolism	34	0.22576	1	0.20471	1	1	0
12	Alanine, aspartate and glutamate metabolism	28	0.40903	7	4.8792e-08	4.0986e-06	4.0986e-06	0.50962
12	Arginine biosynthesis	14	0.20452	5	7.5477e-07	6.2646e-05	3.17e-05	0.19289
12	Aminoacyl-tRNA biosynthesis	48	0.7012	7	2.5386e-06	0.00020816	7.108e-05	0
12	Glyoxylate and dicarboxylate metabolism	32	0.46746	5	6.3951e-05	0.00518	0.001343	0.43652
12	Butanoate metabolism	15	0.21912	3	0.0011002	0.088013	0.018483	0.03175
12	Citrate cycle (TCA cycle)	20	0.29216	3	0.0026285	0.20765	0.036799	0.15292
12	Primary bile acid biosynthesis	46	0.67198	4	0.0037269	0.2907	0.044722	0.07848
12	Glutathione metabolism	28	0.40903	3	0.0070006	0.53904	0.073506	0.11548
12	Glycine, serine and threonine metabolism	34	0.49668	3	0.01208	0.91806	0.11274	0.33618
12	Arginine and proline metabolism	38	0.55511	3	0.016396	1	0.13772	0.16771
12	Nicotinate and nicotinamide metabolism	15	0.21912	2	0.019072	1	0.14564	0.1943
12	Histidine metabolism	16	0.23373	2	0.021605	1	0.15123	0
12	Pyruvate metabolism	22	0.32138	2	0.039448	1	0.25489	0
12	Phenylalanine, tyrosine and tryptophan biosynthesis	4	0.058433	1	0.057221	1	0.34332	0.5
12	Porphyrin and chlorophyll metabolism	30	0.43825	2	0.069255	1	0.38783	0
12	Nitrogen metabolism	6	0.087649	1	0.084646	1	0.41825	0
12	D-Glutamine and D-glutamate metabolism	6	0.087649	1	0.084646	1	0.41825	0.5
12	Taurine and hypotaurine metabolism	8	0.11687	1	0.11131	1	0.51944	0
12	Tyrosine metabolism	42	0.61355	2	0.12349	1	0.52231	0.16435
12	Ubiquinone and other terpenoid-quinone biosynthesis	9	0.13147	1	0.12436	1	0.52231	0
12	Phenylalanine metabolism	12	0.1753	1	0.16243	1	0.6497	0
12	Glycerolipid metabolism	16	0.23373	1	0.21073	1	0.8046	0.09346
12	Pantothenate and CoA biosynthesis	19	0.27756	1	0.2452	1	0.86139	0
12	Purine metabolism	66	0.96414	2	0.25046	1	0.86139	0.05872
12	Selenocompound metabolism	20	0.29216	1	0.25637	1	0.86139	0
12	beta-Alanine metabolism	21	0.30677	1	0.26738	1	0.86383	0
12	Pentose phosphate pathway	22	0.32138	1	0.27823	1	0.8656	0
12	Propanoate metabolism	23	0.33599	1	0.28893	1	0.86679	0
12	Glycolysis / Gluconeogenesis	26	0.37981	1	0.32013	1	0.92727	0
12	Cysteine and methionine metabolism	33	0.48207	1	0.38793	1	1	0.10446
12	Glycerophospholipid metabolism	36	0.5259	1	0.41496	1	1	0.01736
12	Steroid biosynthesis	42	0.61355	1	0.46565	1	1	0.0282
12	Steroid hormone biosynthesis	77	1.1248	1	0.68744	1	1	0.00662
13	Arginine and proline metabolism	38	0.30279	5	5.4463e-06	0.00045749	0.00045749	0.29124
13	Arginine biosynthesis	14	0.11155	3	0.00013413	0.011133	0.0056336	0.36548
13	Aminoacyl-tRNA biosynthesis	48	0.38247	4	0.00037333	0.030613	0.010453	0.16667
13	Glutathione metabolism	28	0.22311	3	0.0011332	0.091789	0.023797	0.00719
13	Valine, leucine and isoleucine biosynthesis	8	0.063745	2	0.0015878	0.12702	0.026675	0
13	Glycine, serine and threonine metabolism	34	0.27092	2	0.028347	1	0.39686	0.23069
13	Pantothenate and CoA biosynthesis	19	0.15139	1	0.1418	1	1	0
13	Sphingolipid metabolism	21	0.16733	1	0.1556	1	1	0
13	beta-Alanine metabolism	21	0.16733	1	0.1556	1	1	0.05597
13	Glyoxylate and dicarboxylate metabolism	32	0.25498	1	0.22793	1	1	0.04233
13	Cysteine and methionine metabolism	33	0.26295	1	0.23422	1	1	0.02184
13	Amino sugar and nucleotide sugar metabolism	37	0.29482	1	0.25889	1	1	0
13	Valine, leucine and isoleucine degradation	40	0.31873	1	0.27692	1	1	0
13	Steroid biosynthesis	42	0.33466	1	0.28871	1	1	0.07737
13	Steroid hormone biosynthesis	77	0.61355	1	0.46856	1	1	0.12753
14	Glycerophospholipid metabolism	36	0.095618	4	2.7593e-07	2.3178e-05	2.3178e-05	0.27097
14	Linoleic acid metabolism	5	0.01328	1	0.013227	1	0.55555	0
14	alpha-Linolenic acid metabolism	13	0.034529	1	0.034118	1	0.77081	0
14	Glycosylphosphatidylinositol (GPI)-anchor biosynthesis	14	0.037185	1	0.036705	1	0.77081	0.00399
14	Arachidonic acid metabolism	36	0.095618	1	0.092332	1	1	0
15	Biosynthesis of unsaturated fatty acids	36	0.88446	6	0.00016487	0.013849	0.013849	0
15	Arginine and proline metabolism	38	0.9336	5	0.0018879	0.1567	0.079292	0.1638
15	Aminoacyl-tRNA biosynthesis	48	1.1793	5	0.0053835	0.44145	0.12887	0
15	Histidine metabolism	16	0.39309	3	0.0061365	0.49706	0.12887	0.21311
15	Pyrimidine metabolism	39	0.95817	4	0.013715	1	0.20982	0.22778
15	Valine, leucine and isoleucine biosynthesis	8	0.19655	2	0.014987	1	0.20982	0
15	Tyrosine metabolism	42	1.0319	4	0.017707	1	0.21248	0.16512
15	Glutathione metabolism	28	0.68792	3	0.029311	1	0.30777	0.36435
15	Glyoxylate and dicarboxylate metabolism	32	0.78619	3	0.041497	1	0.36971	0.10582
15	Cysteine and methionine metabolism	33	0.81076	3	0.044888	1	0.36971	0.08642
15	Glycine, serine and threonine metabolism	34	0.83533	3	0.048415	1	0.36971	0.27117
15	beta-Alanine metabolism	21	0.51594	2	0.092074	1	0.61257	0.05597
15	Phenylalanine, tyrosine and tryptophan biosynthesis	4	0.098274	1	0.094802	1	0.61257	0.5
15	Linoleic acid metabolism	5	0.12284	1	0.1171	1	0.7026	0
15	Nitrogen metabolism	6	0.14741	1	0.13886	1	0.72904	0
15	D-Glutamine and D-glutamate metabolism	6	0.14741	1	0.13886	1	0.72904	0.5
15	Alanine, aspartate and glutamate metabolism	28	0.68792	2	0.14912	1	0.73684	0.19712
15	Porphyrin and chlorophyll metabolism	30	0.73705	2	0.16655	1	0.77723	0
15	Lipoic acid metabolism	8	0.19655	1	0.18084	1	0.79949	0
15	Ubiquinone and other terpenoid-quinone biosynthesis	9	0.22112	1	0.20107	1	0.84244	0
15	Glycerophospholipid metabolism	36	0.88446	2	0.22064	1	0.84244	0.19895
15	Arachidonic acid metabolism	36	0.88446	2	0.22064	1	0.84244	0.33292
15	Phenylalanine metabolism	12	0.29482	1	0.25889	1	0.89337	0
15	Steroid biosynthesis	42	1.0319	2	0.27611	1	0.89337	0.06121
15	alpha-Linolenic acid metabolism	13	0.31939	1	0.27725	1	0.89337	0
15	Glycosylphosphatidylinositol (GPI)-anchor biosynthesis	14	0.34396	1	0.29516	1	0.89337	0.00399
15	Arginine biosynthesis	14	0.34396	1	0.29516	1	0.89337	0.11675
15	Butanoate metabolism	15	0.36853	1	0.31264	1	0.89337	0
15	Starch and sucrose metabolism	15	0.36853	1	0.31264	1	0.89337	0.02703
15	Fatty acid biosynthesis	47	1.1547	2	0.32238	1	0.89337	0.01473
15	Glycerolipid metabolism	16	0.39309	1	0.3297	1	0.89337	0.01402
15	Pantothenate and CoA biosynthesis	19	0.4668	1	0.37843	1	0.99339	0
15	Citrate cycle (TCA cycle)	20	0.49137	1	0.3939	1	1	0.04634
15	Sphingolipid metabolism	21	0.51594	1	0.40899	1	1	0
15	Pyruvate metabolism	22	0.5405	1	0.42372	1	1	0.20684
15	Propanoate metabolism	23	0.56507	1	0.43809	1	1	0.04061
15	Glycolysis / Gluconeogenesis	26	0.63878	1	0.47913	1	1	0.10044
15	Purine metabolism	66	1.6215	2	0.48881	1	1	0.06795
15	Amino sugar and nucleotide sugar metabolism	37	0.90903	1	0.60612	1	1	0
15	Fatty acid elongation	39	0.95817	1	0.62572	1	1	0
15	Fatty acid degradation	39	0.95817	1	0.62572	1	1	0
15	Valine, leucine and isoleucine degradation	40	0.98274	1	0.63516	1	1	0
15	Tryptophan metabolism	41	1.0073	1	0.64437	1	1	0.09417
15	Primary bile acid biosynthesis	46	1.1301	1	0.68712	1	1	0.02239
18	Glycerophospholipid metabolism	36	0.071713	3	1.2567e-05	0.0010556	0.0010556	0.24596
18	Linoleic acid metabolism	5	0.0099602	1	0.0099337	0.8245	0.41722	0
18	alpha-Linolenic acid metabolism	13	0.025896	1	0.02569	1	0.58061	0
18	Glycosylphosphatidylinositol (GPI)-anchor biosynthesis	14	0.027888	1	0.027648	1	0.58061	0.00399
18	Arachidonic acid metabolism	36	0.071713	1	0.070058	1	1	0
24	Phenylalanine, tyrosine and tryptophan biosynthesis	4	0.018592	2	0.00011069	0.009298	0.009298	0.5
24	Phenylalanine metabolism	12	0.055777	2	0.0011962	0.099281	0.050238	0.2619
24	Histidine metabolism	16	0.074369	2	0.0021556	0.17676	0.060356	0.13934
24	Ubiquinone and other terpenoid-quinone biosynthesis	9	0.041833	1	0.041171	1	0.86459	0
24	Glycerolipid metabolism	16	0.074369	1	0.07218	1	1	0.09346
24	Pentose phosphate pathway	22	0.10226	1	0.098071	1	1	0
24	Glutathione metabolism	28	0.13015	1	0.12334	1	1	0.25596
24	Glyoxylate and dicarboxylate metabolism	32	0.14874	1	0.13985	1	1	0.07937
24	Glycine, serine and threonine metabolism	34	0.15803	1	0.148	1	1	0.02247
24	Arginine and proline metabolism	38	0.17663	1	0.16411	1	1	0
24	Tyrosine metabolism	42	0.19522	1	0.17995	1	1	0.13972
24	Aminoacyl-tRNA biosynthesis	48	0.22311	1	0.20324	1	1	0

## Sheet: Mouse-plasma
Supplementary Table S4-A(2): Altered metabolic pathways at different ages of AD mouse in plasma samples
Month	Name	Total	Expected	Hits	Raw p	Holm adjust	FDR	Impact
2	Glycerophospholipid metabolism	36	0.19124	4	1.8032e-05	0.0015147	0.0015147	0.26332
2	Biosynthesis of unsaturated fatty acids	36	0.19124	3	0.00064776	0.053764	0.027206	0
2	Arachidonic acid metabolism	36	0.19124	2	0.014215	1	0.39801	0.33292
2	Linoleic acid metabolism	5	0.02656	1	0.026314	1	0.5526	0
2	alpha-Linolenic acid metabolism	13	0.069057	1	0.067158	1	1	0
2	Glycosylphosphatidylinositol (GPI)-anchor biosynthesis	14	0.074369	1	0.072156	1	1	0.00399
2	Steroid biosynthesis	42	0.22311	1	0.20293	1	1	0
3	Glycerophospholipid metabolism	36	0.11952	3	0.00012157	0.010212	0.010212	0.21631
3	Linoleic acid metabolism	5	0.0166	1	0.016512	1	0.69351	0
3	alpha-Linolenic acid metabolism	13	0.043161	1	0.042477	1	0.87481	0
3	Glycosylphosphatidylinositol (GPI)-anchor biosynthesis	14	0.046481	1	0.045684	1	0.87481	0.00399
3	Glycerolipid metabolism	16	0.053121	1	0.052072	1	0.87481	0.01402
3	Arachidonic acid metabolism	36	0.11952	1	0.11409	1	1	0
3	Steroid biosynthesis	42	0.13944	1	0.13204	1	1	0
4	Tyrosine metabolism	42	0.61355	4	0.0026572	0.22321	0.22321	0.13625
4	Sphingolipid metabolism	21	0.30677	2	0.036178	1	0.99948	0.15822
4	Riboflavin metabolism	4	0.058433	1	0.057221	1	0.99948	0
4	Linoleic acid metabolism	5	0.073041	1	0.07103	1	0.99948	0
4	Synthesis and degradation of ketone bodies	5	0.073041	1	0.07103	1	0.99948	0.6
4	Biosynthesis of unsaturated fatty acids	36	0.5259	2	0.095188	1	0.99948	0
4	Arachidonic acid metabolism	36	0.5259	2	0.095188	1	0.99948	0.09913
4	Glycerophospholipid metabolism	36	0.5259	2	0.095188	1	0.99948	0.11182
4	Ascorbate and aldarate metabolism	10	0.14608	1	0.13723	1	1	0
4	Phenylalanine metabolism	12	0.1753	1	0.16243	1	1	0
4	alpha-Linolenic acid metabolism	13	0.18991	1	0.17476	1	1	0
4	Arginine biosynthesis	14	0.20452	1	0.18692	1	1	0
4	Butanoate metabolism	15	0.21912	1	0.19891	1	1	0.11111
4	Citrate cycle (TCA cycle)	20	0.29216	1	0.25637	1	1	0.02981
4	Pyruvate metabolism	22	0.32138	1	0.27823	1	1	0
4	Pentose phosphate pathway	22	0.32138	1	0.27823	1	1	0.02775
4	Alanine, aspartate and glutamate metabolism	28	0.40903	1	0.3402	1	1	0.0024
4	Glutathione metabolism	28	0.40903	1	0.3402	1	1	0.02698
4	Porphyrin and chlorophyll metabolism	30	0.43825	1	0.3597	1	1	0.05288
4	Cysteine and methionine metabolism	33	0.48207	1	0.38793	1	1	0.10446
4	Glycine, serine and threonine metabolism	34	0.49668	1	0.39707	1	1	0
4	Pyrimidine metabolism	39	0.56972	1	0.44085	1	1	0.05986
4	Valine, leucine and isoleucine degradation	40	0.58433	1	0.44924	1	1	0
4	Primary bile acid biosynthesis	46	0.67198	1	0.49709	1	1	0
4	Aminoacyl-tRNA biosynthesis	48	0.7012	1	0.51213	1	1	0
4	Steroid hormone biosynthesis	77	1.1248	1	0.68744	1	1	0
5	Linoleic acid metabolism	5	0.039841	2	0.00057468	0.048273	0.048273	1
5	Aminoacyl-tRNA biosynthesis	48	0.38247	3	0.005464	0.45351	0.22949	0
5	Biosynthesis of unsaturated fatty acids	36	0.28685	2	0.031553	1	0.88347	0
5	Valine, leucine and isoleucine biosynthesis	8	0.063745	1	0.062136	1	1	0
5	Biotin metabolism	10	0.079681	1	0.077107	1	1	0
5	Glycerolipid metabolism	16	0.12749	1	0.12071	1	1	0
5	Citrate cycle (TCA cycle)	20	0.15936	1	0.14873	1	1	0.04634
5	Sphingolipid metabolism	21	0.16733	1	0.1556	1	1	0.04462
5	Pyruvate metabolism	22	0.1753	1	0.16243	1	1	0.20684
5	Lysine degradation	25	0.1992	1	0.18259	1	1	0
5	Glycolysis / Gluconeogenesis	26	0.20717	1	0.18922	1	1	0.10044
5	Alanine, aspartate and glutamate metabolism	28	0.22311	1	0.20232	1	1	0
5	Glyoxylate and dicarboxylate metabolism	32	0.25498	1	0.22793	1	1	0
5	Cysteine and methionine metabolism	33	0.26295	1	0.23422	1	1	0
5	Glycine, serine and threonine metabolism	34	0.27092	1	0.24046	1	1	0
5	Glycerophospholipid metabolism	36	0.28685	1	0.25279	1	1	0.01736
5	Arachidonic acid metabolism	36	0.28685	1	0.25279	1	1	0.33292
5	Arginine and proline metabolism	38	0.30279	1	0.26495	1	1	0
5	Valine, leucine and isoleucine degradation	40	0.31873	1	0.27692	1	1	0
5	Tryptophan metabolism	41	0.32669	1	0.28284	1	1	0.14305
5	Tyrosine metabolism	42	0.33466	1	0.28871	1	1	0
5	Fatty acid biosynthesis	47	0.3745	1	0.31743	1	1	0
5	Steroid hormone biosynthesis	77	0.61355	1	0.46856	1	1	0.02572
6	Glycerophospholipid metabolism	36	1.243	9	1.5879e-06	0.00013338	0.00013338	0.44769
6	Sphingolipid metabolism	21	0.7251	5	0.0005406	0.04487	0.022705	0.4422
6	Aminoacyl-tRNA biosynthesis	48	1.6574	7	0.0009594	0.078671	0.026863	0
6	Glycolysis / Gluconeogenesis	26	0.89774	5	0.001532	0.1241	0.032173	0.14487
6	Citrate cycle (TCA cycle)	20	0.69057	4	0.0040673	0.32538	0.06833	0.19926
6	Glycine, serine and threonine metabolism	34	1.174	5	0.0052526	0.41495	0.073536	0.29525
6	Arginine biosynthesis	14	0.4834	3	0.010801	0.84251	0.12962	0.22843
6	Alanine, aspartate and glutamate metabolism	28	0.9668	4	0.014008	1	0.14708	0.0024
6	Primary bile acid biosynthesis	46	1.5883	5	0.018904	1	0.17644	0.10087
6	Valine, leucine and isoleucine biosynthesis	8	0.27623	2	0.028663	1	0.21888	0
6	Taurine and hypotaurine metabolism	8	0.27623	2	0.028663	1	0.21888	0.42857
6	Arachidonic acid metabolism	36	1.243	4	0.032883	1	0.23018	0.4626
6	Pyruvate metabolism	22	0.75963	3	0.037623	1	0.2431	0.20684
6	Neomycin, kanamycin and gentamicin biosynthesis	2	0.069057	1	0.067887	1	0.40732	0
6	Inositol phosphate metabolism	30	1.0359	3	0.081842	1	0.44486	0.15806
6	Butanoate metabolism	15	0.51793	2	0.092196	1	0.44486	0
6	Starch and sucrose metabolism	15	0.51793	2	0.092196	1	0.44486	0.30797
6	Glyoxylate and dicarboxylate metabolism	32	1.1049	3	0.095328	1	0.44486	0.13757
6	Glycerolipid metabolism	16	0.55246	2	0.10311	1	0.45584	0.05763
6	Biosynthesis of unsaturated fatty acids	36	1.243	3	0.1248	1	0.52416	0
6	Phenylalanine, tyrosine and tryptophan biosynthesis	4	0.13811	1	0.13125	1	0.52499	0.5
6	Arginine and proline metabolism	38	1.3121	3	0.14065	1	0.53703	0.08992
6	Ether lipid metabolism	20	0.69057	2	0.14977	1	0.54205	0
6	Synthesis and degradation of ketone bodies	5	0.17264	1	0.16132	1	0.54205	0
6	Linoleic acid metabolism	5	0.17264	1	0.16132	1	0.54205	0
6	Tyrosine metabolism	42	1.4502	3	0.17424	1	0.56292	0.16435
6	Purine metabolism	66	2.2789	4	0.19025	1	0.59188	0.02311
6	Galactose metabolism	27	0.93227	2	0.23851	1	0.70427	0.00995
6	Phosphatidylinositol signaling system	28	0.9668	2	0.25152	1	0.70427	0.06789
6	Glutathione metabolism	28	0.9668	2	0.25152	1	0.70427	0.09582
6	Ubiquinone and other terpenoid-quinone biosynthesis	9	0.31076	1	0.27175	1	0.73635	0
6	Ascorbate and aldarate metabolism	10	0.34529	1	0.29704	1	0.77974	0
6	Phenylalanine metabolism	12	0.41434	1	0.34508	1	0.87838	0
6	alpha-Linolenic acid metabolism	13	0.44887	1	0.36787	1	0.90887	0
6	Glycosylphosphatidylinositol (GPI)-anchor biosynthesis	14	0.4834	1	0.38989	1	0.93574	0.00399
6	Tryptophan metabolism	41	1.4157	2	0.41791	1	0.95426	0.24798
6	Steroid biosynthesis	42	1.4502	2	0.43009	1	0.95426	0.0282
6	Histidine metabolism	16	0.55246	1	0.43169	1	0.95426	0.22131
6	Pentose and glucuronate interconversions	18	0.62151	1	0.47068	1	1	0
6	Pantothenate and CoA biosynthesis	19	0.65604	1	0.48918	1	1	0
6	beta-Alanine metabolism	21	0.7251	1	0.52429	1	1	0
6	Propanoate metabolism	23	0.79416	1	0.55703	1	1	0
6	Porphyrin and chlorophyll metabolism	30	1.0359	1	0.65515	1	1	0
6	Cysteine and methionine metabolism	33	1.1394	1	0.69035	1	1	0
6	Amino sugar and nucleotide sugar metabolism	37	1.2776	1	0.73185	1	1	0.07059
6	Valine, leucine and isoleucine degradation	40	1.3811	1	0.75935	1	1	0
6	Fatty acid biosynthesis	47	1.6228	1	0.8132	1	1	0
6	Steroid hormone biosynthesis	77	2.6587	1	0.93782	1	1	0.00662
7	Glycerophospholipid metabolism	36	0.38247	5	2.1213e-05	0.0017819	0.0017819	0.27382
7	Arachidonic acid metabolism	36	0.38247	4	0.00040866	0.033919	0.014155	0.35412
7	Arginine and proline metabolism	38	0.40372	4	0.00050552	0.041453	0.014155	0.15676
7	Linoleic acid metabolism	5	0.053121	2	0.0010393	0.084183	0.021825	1
7	Glutathione metabolism	28	0.29748	3	0.0027437	0.2195	0.046094	0.01438
7	beta-Alanine metabolism	21	0.22311	2	0.019762	1	0.27667	0.05597
7	Biosynthesis of unsaturated fatty acids	36	0.38247	2	0.054043	1	0.64852	0
7	alpha-Linolenic acid metabolism	13	0.13811	1	0.13013	1	1	0
7	Glycosylphosphatidylinositol (GPI)-anchor biosynthesis	14	0.14874	1	0.13945	1	1	0.00399
7	Glycerolipid metabolism	16	0.16999	1	0.15782	1	1	0.01402
7	Ether lipid metabolism	20	0.21248	1	0.19345	1	1	0
7	Tryptophan metabolism	41	0.43559	1	0.35845	1	1	0.14305
7	Steroid biosynthesis	42	0.44622	1	0.36546	1	1	0
7	Aminoacyl-tRNA biosynthesis	48	0.50996	1	0.40602	1	1	0
8	Phenylalanine, tyrosine and tryptophan biosynthesis	4	0.0079681	1	0.0079523	0.66799	0.66444	0.5
8	Ubiquinone and other terpenoid-quinone biosynthesis	9	0.017928	1	0.017833	1	0.66444	0
8	Phenylalanine metabolism	12	0.023904	1	0.02373	1	0.66444	0
8	Glycerophospholipid metabolism	36	0.071713	1	0.070058	1	1	0.01736
8	Tryptophan metabolism	41	0.081673	1	0.079521	1	1	0.10493
8	Tyrosine metabolism	42	0.083665	1	0.081406	1	1	0.13972
8	Aminoacyl-tRNA biosynthesis	48	0.095618	1	0.092662	1	1	0
9	Glycolysis / Gluconeogenesis	26	0.15538	4	8.3187e-06	0.00069877	0.00069877	0.12971
9	Aminoacyl-tRNA biosynthesis	48	0.28685	4	0.00010201	0.0084672	0.0042846	0
9	Pyruvate metabolism	22	0.13147	3	0.00021504	0.017634	0.0060212	0.26749
9	Alanine, aspartate and glutamate metabolism	28	0.16733	3	0.00044924	0.036389	0.0094341	0.11378
9	Glyoxylate and dicarboxylate metabolism	32	0.19124	3	0.00067199	0.053759	0.011289	0
9	Valine, leucine and isoleucine biosynthesis	8	0.047809	2	0.00087303	0.068969	0.012222	0
9	Valine, leucine and isoleucine degradation	40	0.23904	2	0.022013	1	0.26416	0
9	D-Glutamine and D-glutamate metabolism	6	0.035857	1	0.035383	1	0.33024	0
9	Nitrogen metabolism	6	0.035857	1	0.035383	1	0.33024	0
9	Taurine and hypotaurine metabolism	8	0.047809	1	0.046928	1	0.39419	0.42857
9	Arginine biosynthesis	14	0.083665	1	0.080828	1	0.61723	0
9	Pantothenate and CoA biosynthesis	19	0.11355	1	0.10825	1	0.68191	0
9	Selenocompound metabolism	20	0.11952	1	0.11365	1	0.68191	0
9	Citrate cycle (TCA cycle)	20	0.11952	1	0.11365	1	0.68191	0.04634
9	Cysteine and methionine metabolism	33	0.19721	1	0.18122	1	0.97768	0
9	Glycine, serine and threonine metabolism	34	0.20319	1	0.18622	1	0.97768	0
9	Arginine and proline metabolism	38	0.22709	1	0.20596	1	0.98388	0
9	Pyrimidine metabolism	39	0.23307	1	0.21083	1	0.98388	0
9	Tyrosine metabolism	42	0.251	1	0.22528	1	0.99597	0
9	Primary bile acid biosynthesis	46	0.2749	1	0.24417	1	1	0.02239
9	Purine metabolism	66	0.39442	1	0.33264	1	1	0
10	Aminoacyl-tRNA biosynthesis	48	0.28685	5	3.0544e-06	0.00025657	0.00025657	0
10	Phenylalanine, tyrosine and tryptophan biosynthesis	4	0.023904	2	0.00018942	0.015722	0.0079556	1
10	Phenylalanine metabolism	12	0.071713	2	0.0020324	0.16666	0.056908	0.35714
10	Glycerophospholipid metabolism	36	0.21514	2	0.018003	1	0.37806	0.11182
10	Linoleic acid metabolism	5	0.02988	1	0.029564	1	0.49668	0
10	Taurine and hypotaurine metabolism	8	0.047809	1	0.046928	1	0.63184	0.42857
10	Ubiquinone and other terpenoid-quinone biosynthesis	9	0.053785	1	0.052654	1	0.63184	0
10	alpha-Linolenic acid metabolism	13	0.077689	1	0.075253	1	0.77185	0
10	Glycerolipid metabolism	16	0.095618	1	0.091887	1	0.77185	0.01402
10	Histidine metabolism	16	0.095618	1	0.091887	1	0.77185	0.22131
10	beta-Alanine metabolism	21	0.1255	1	0.11902	1	0.90888	0
10	Alanine, aspartate and glutamate metabolism	28	0.16733	1	0.1558	1	1	0
10	Cysteine and methionine metabolism	33	0.19721	1	0.18122	1	1	0.10446
10	Arachidonic acid metabolism	36	0.21514	1	0.19615	1	1	0
10	Tyrosine metabolism	42	0.251	1	0.22528	1	1	0.13972
10	Primary bile acid biosynthesis	46	0.2749	1	0.24417	1	1	0.02239
11	Glyoxylate and dicarboxylate metabolism	32	0.36122	6	5.928e-07	4.9795e-05	4.9795e-05	0.13757
11	Aminoacyl-tRNA biosynthesis	48	0.54183	6	7.2461e-06	0.00060143	0.00030434	0
11	Glycolysis / Gluconeogenesis	26	0.29349	4	0.00014299	0.011725	0.0040036	0.12971
11	Alanine, aspartate and glutamate metabolism	28	0.31607	4	0.00019311	0.015642	0.0040553	0.11378
11	Glycine, serine and threonine metabolism	34	0.3838	4	0.00041942	0.033553	0.0070462	0.27117
11	Phenylalanine, tyrosine and tryptophan biosynthesis	4	0.045153	2	0.0007105	0.05613	0.009947	1
11	Pyruvate metabolism	22	0.24834	3	0.0016132	0.12583	0.019359	0.26749
11	Phenylalanine metabolism	12	0.13546	2	0.0074101	0.57058	0.077806	0.35714
11	Citrate cycle (TCA cycle)	20	0.22576	2	0.020229	1	0.1888	0.13672
11	Purine metabolism	66	0.74502	3	0.035199	1	0.29567	0.08039
11	D-Glutamine and D-glutamate metabolism	6	0.067729	1	0.065953	1	0.42941	0
11	Nitrogen metabolism	6	0.067729	1	0.065953	1	0.42941	0
11	Arginine and proline metabolism	38	0.42895	2	0.066457	1	0.42941	0.01212
11	Tyrosine metabolism	42	0.4741	2	0.07928	1	0.47568	0.13972
11	Valine, leucine and isoleucine biosynthesis	8	0.090305	1	0.087011	1	0.48726	0
11	Ubiquinone and other terpenoid-quinone biosynthesis	9	0.10159	1	0.097373	1	0.51121	0
11	Arginine biosynthesis	14	0.15803	1	0.14754	1	0.72901	0
11	Nicotinate and nicotinamide metabolism	15	0.16932	1	0.15725	1	0.73384	0.1943
11	Pantothenate and CoA biosynthesis	19	0.21448	1	0.19507	1	0.85795	0
11	Selenocompound metabolism	20	0.22576	1	0.20427	1	0.85795	0
11	Glutathione metabolism	28	0.31607	1	0.27441	1	1	0.08873
11	Porphyrin and chlorophyll metabolism	30	0.33865	1	0.29101	1	1	0
11	Cysteine and methionine metabolism	33	0.37251	1	0.31524	1	1	0
11	Glycerophospholipid metabolism	36	0.40637	1	0.33869	1	1	0.02582
11	Pyrimidine metabolism	39	0.44024	1	0.36139	1	1	0
11	Valine, leucine and isoleucine degradation	40	0.45153	1	0.36879	1	1	0
11	Primary bile acid biosynthesis	46	0.51926	1	0.41152	1	1	0.02239
12	Linoleic acid metabolism	5	0.056441	2	0.0011763	0.098809	0.098809	1
12	Valine, leucine and isoleucine biosynthesis	8	0.090305	2	0.0032285	0.26796	0.1356	0
12	Arachidonic acid metabolism	36	0.40637	3	0.0067795	0.55592	0.18983	0.41272
12	Valine, leucine and isoleucine degradation	40	0.45153	3	0.0091214	0.73884	0.19155	0.00162
12	Aminoacyl-tRNA biosynthesis	48	0.54183	3	0.015096	1	0.25361	0
12	Sphingolipid metabolism	21	0.23705	2	0.02221	1	0.31094	0.19878
12	Lysine degradation	25	0.2822	2	0.0309	1	0.3708	0.1878
12	Synthesis and degradation of ketone bodies	5	0.056441	1	0.055253	1	0.56322	0.13333
12	Biosynthesis of unsaturated fatty acids	36	0.40637	2	0.060345	1	0.56322	0
12	Butanoate metabolism	15	0.16932	1	0.15725	1	1	0.26455
12	Glycerolipid metabolism	16	0.18061	1	0.16686	1	1	0
12	Retinol metabolism	16	0.18061	1	0.16686	1	1	0
12	Terpenoid backbone biosynthesis	18	0.20319	1	0.18577	1	1	0
12	Pantothenate and CoA biosynthesis	19	0.21448	1	0.19507	1	1	0
12	Steroid hormone biosynthesis	77	0.86919	2	0.21451	1	1	0.06292
12	Pyruvate metabolism	22	0.24834	1	0.22238	1	1	0
12	Propanoate metabolism	23	0.25963	1	0.23129	1	1	0
12	Glyoxylate and dicarboxylate metabolism	32	0.36122	1	0.30725	1	1	0
12	Cysteine and methionine metabolism	33	0.37251	1	0.31524	1	1	0.10446
12	Glycerophospholipid metabolism	36	0.40637	1	0.33869	1	1	0.01736
12	Fatty acid degradation	39	0.44024	1	0.36139	1	1	0.02177
12	Tryptophan metabolism	41	0.46282	1	0.37611	1	1	0.00179
13	Biosynthesis of unsaturated fatty acids	36	0.21514	3	0.00095569	0.080278	0.080278	0
13	Linoleic acid metabolism	5	0.02988	1	0.029564	1	1	1
13	Steroid hormone biosynthesis	77	0.46016	2	0.073566	1	1	0.0708
13	Pentose phosphate pathway	22	0.13147	1	0.12436	1	1	0.04712
13	Glycolysis / Gluconeogenesis	26	0.15538	1	0.14543	1	1	0.00021
13	Galactose metabolism	27	0.16135	1	0.15063	1	1	0.05288
13	Arachidonic acid metabolism	36	0.21514	1	0.19615	1	1	0.33292
13	Amino sugar and nucleotide sugar metabolism	37	0.22112	1	0.20107	1	1	0
13	Arginine and proline metabolism	38	0.22709	1	0.20596	1	1	0.01407
13	Fatty acid elongation	39	0.23307	1	0.21083	1	1	0
13	Fatty acid degradation	39	0.23307	1	0.21083	1	1	0
13	Fatty acid biosynthesis	47	0.28088	1	0.24883	1	1	0.01473
