# Supplementary material for: Status of Metabolomic Measurement for Insights in Alzheimer’s Disease Progression—What Is Missing?
Source: Int J Mol Sci. 2023 Mar 4;24(5):4960. doi: 10.3390/ijms24054960 (PMC10003384; doi:10.3390/ijms24054960)
Supplement: Supplementary file 1 [file ijms-24-04960-s001.zip › Supplementary/Supplementary Table S4-B-Altered pathways in AD mouse plasma and brain samples combining all age groups.xlsx]

## Sheet: Mouse-brain
Supplementary Table S4-B(1): Altered pathways in AD mouse brain samples combining all age groups
Name	Total	Expected	Hits	Raw p	Holm adjust	FDR	Impact
Alanine, aspartate and glutamate metabolism	28	3.0491	12	1.209e-05	0.00095514	0.00016927	0.73157
alpha-Linolenic acid metabolism	13	1.4157	1	0.77803	1	1	0
Amino sugar and nucleotide sugar metabolism	37	4.0292	5	0.37678	1	0.85539	0.15196
Aminoacyl-tRNA biosynthesis	48	5.2271	19	1.2987e-07	1.0909e-05	1.0909e-05	0.16667
Arachidonic acid metabolism	36	3.9203	7	0.087841	1	0.29515	0.37532
Arginine and proline metabolism	38	4.1381	15	3.1906e-06	0.00025844	6.7003e-05	0.49101
Arginine biosynthesis	14	1.5246	9	2.1667e-06	0.00017767	6.0668e-05	0.59898
Ascorbate and aldarate metabolism	10	1.089	1	0.68546	1	1	0
beta-Alanine metabolism	21	2.2869	7	0.004949	0.35138	0.027714	0.61567
Biosynthesis of unsaturated fatty acids	36	3.9203	9	0.012103	0.82304	0.057557	0
Biotin metabolism	10	1.089	1	0.68546	1	1	0
Butanoate metabolism	15	1.6335	4	0.071028	1	0.25941	0.03175
Citrate cycle (TCA cycle)	20	2.178	5	0.057623	1	0.23295	0.24929
Cysteine and methionine metabolism	33	3.5936	7	0.059247	1	0.23295	0.40361
D-Glutamine and D-glutamate metabolism	6	0.65339	2	0.13188	1	0.38772	0.5
Ether lipid metabolism	20	2.178	1	0.90187	1	1	0
Fatty acid biosynthesis	47	5.1182	2	0.97185	1	1	0.01473
Fatty acid degradation	39	4.247	2	0.93809	1	1	0
Fatty acid elongation	39	4.247	1	0.98951	1	1	0
Fructose and mannose metabolism	18	1.9602	1	0.87605	1	1	0.00311
Galactose metabolism	27	2.9402	3	0.57754	1	1	0.03888
Glutathione metabolism	28	3.0491	9	0.0019181	0.14194	0.014648	0.40741
Glycerolipid metabolism	16	1.7424	5	0.023204	1	0.10259	0.38785
Glycerophospholipid metabolism	36	3.9203	14	8.5788e-06	0.0006863	0.00014412	0.55792
Glycine, serine and threonine metabolism	34	3.7025	11	0.00056113	0.043207	0.0057458	0.7001
Glycolysis / Gluconeogenesis	26	2.8313	5	0.14439	1	0.40431	0.12971
Glycosylphosphatidylinositol (GPI)-anchor biosynthesis	14	1.5246	1	0.80241	1	1	0.00399
Glyoxylate and dicarboxylate metabolism	32	3.4847	10	0.0013685	0.10264	0.011495	0.50266
Histidine metabolism	16	1.7424	8	0.00010045	0.0078348	0.0012054	0.57376
Inositol phosphate metabolism	30	3.2669	3	0.65127	1	1	0.12939
Linoleic acid metabolism	5	0.54449	2	0.094518	1	0.30537	1
Lipoic acid metabolism	8	0.87118	1	0.60333	1	1	0
Lysine degradation	25	2.7224	3	0.52335	1	1	0.14085
Neomycin, kanamycin and gentamicin biosynthesis	2	0.2178	1	0.206	1	0.54021	0
Nicotinate and nicotinamide metabolism	15	1.6335	6	0.0032984	0.24078	0.023088	0.67106
Nitrogen metabolism	6	0.65339	2	0.13188	1	0.38772	0
Pantothenate and CoA biosynthesis	19	2.0691	6	0.012334	0.82636	0.057557	0.05714
Pentose phosphate pathway	22	2.3958	2	0.71024	1	1	0.17347
Phenylalanine metabolism	12	1.3068	3	0.13386	1	0.38772	0.61904
Phenylalanine, tyrosine and tryptophan biosynthesis	4	0.43559	3	0.0046733	0.33648	0.027714	1
Phosphatidylinositol signaling system	28	3.0491	1	0.96159	1	1	0.03736
Porphyrin and chlorophyll metabolism	30	3.2669	2	0.85588	1	1	0
Primary bile acid biosynthesis	46	5.0093	5	0.57398	1	1	0.10087
Propanoate metabolism	23	2.5046	4	0.23581	1	0.56594	0.04061
Purine metabolism	66	7.1873	21	2.0193e-06	0.0001676	6.0668e-05	0.39966
Pyrimidine metabolism	39	4.247	10	0.0068358	0.47167	0.035888	0.284
Pyruvate metabolism	22	2.3958	4	0.21149	1	0.54021	0.26749
Riboflavin metabolism	4	0.43559	2	0.061011	1	0.23295	0.5
Selenocompound metabolism	20	2.178	1	0.90187	1	1	0
Sphingolipid metabolism	21	2.2869	7	0.004949	0.35138	0.027714	0.35092
Starch and sucrose metabolism	15	1.6335	3	0.21866	1	0.54021	0.22715
Steroid biosynthesis	42	4.5737	5	0.48934	1	1	0.21836
Steroid hormone biosynthesis	77	8.3851	3	0.99349	1	1	0.13415
Taurine and hypotaurine metabolism	8	0.87118	2	0.21349	1	0.54021	0.42857
Thiamine metabolism	7	0.76228	1	0.5546	1	1	0
Tryptophan metabolism	41	4.4648	3	0.84214	1	1	0.25112
Tyrosine metabolism	42	4.5737	8	0.077806	1	0.27232	0.33487
Ubiquinone and other terpenoid-quinone biosynthesis	9	0.98008	1	0.64676	1	1	0
Valine, leucine and isoleucine biosynthesis	8	0.87118	5	0.00061562	0.046787	0.0057458	0
Valine, leucine and isoleucine degradation	40	4.3559	3	0.82951	1	1	0
Vitamin B6 metabolism	9	0.98008	2	0.25591	1	0.59713	0.07843

## Sheet: Mouse-plasma
Supplementary Table S4-B(2): Altered pathways in AD mouse plasma samples combining all age groups
	Total	Expected	Hits	Raw p	Holm adjust	FDR	Impact
Aminoacyl-tRNA biosynthesis	48	3.1235	15	1.0157e-07	8.5322e-06	8.5322e-06	0
Glycerophospholipid metabolism	36	2.3426	10	5.304e-05	0.0044023	0.0022277	0.4947
Valine, leucine and isoleucine biosynthesis	8	0.52058	4	0.00096499	0.079129	0.02702	0
Alanine, aspartate and glutamate metabolism	28	1.822	7	0.0015211	0.12321	0.031944	0.11618
Synthesis and degradation of ketone bodies	5	0.32537	3	0.0024296	0.19437	0.034015	0.73333
Linoleic acid metabolism	5	0.32537	3	0.0024296	0.19437	0.034015	1
Glyoxylate and dicarboxylate metabolism	32	2.0823	7	0.0034835	0.27171	0.041802	0.13757
Biosynthesis of unsaturated fatty acids	36	2.3426	7	0.0069637	0.53621	0.064995	0
Arachidonic acid metabolism	36	2.3426	7	0.0069637	0.53621	0.064995	0.64153
Sphingolipid metabolism	21	1.3665	5	0.0092929	0.69696	0.071231	0.21704
Arginine and proline metabolism	38	2.4728	7	0.0094541	0.6996	0.071231	0.24668
Arginine biosynthesis	14	0.91102	4	0.010176	0.74284	0.071231	0.22843
Pyruvate metabolism	22	1.4316	5	0.011417	0.82199	0.073769	0.26749
Butanoate metabolism	15	0.9761	4	0.013194	0.93676	0.079163	0.37566
Glycine, serine and threonine metabolism	34	2.2125	6	0.019747	1	0.11058	0.29525
Phenylalanine, tyrosine and tryptophan biosynthesis	4	0.26029	2	0.023074	1	0.11453	1
Glycolysis / Gluconeogenesis	26	1.6919	5	0.023179	1	0.11453	0.12971
Glutathione metabolism	28	1.822	5	0.031236	1	0.14577	0.1102
Citrate cycle (TCA cycle)	20	1.3015	4	0.036453	1	0.1606	0.19926
Phenylalanine metabolism	12	0.78088	3	0.038239	1	0.1606	0.35714
Tyrosine metabolism	42	2.7331	6	0.050589	1	0.20235	0.27597
Glycerolipid metabolism	16	1.0412	3	0.080656	1	0.30796	0.05763
Taurine and hypotaurine metabolism	8	0.52058	2	0.090776	1	0.33153	0.42857
Valine, leucine and isoleucine degradation	40	2.6029	5	0.11343	1	0.39702	0.00162
Neomycin, kanamycin and gentamicin biosynthesis	2	0.13015	1	0.12595	1	0.41733	0
Purine metabolism	66	4.2948	7	0.13192	1	0.41733	0.1035
Ascorbate and aldarate metabolism	10	0.65073	2	0.13414	1	0.41733	0
beta-Alanine metabolism	21	1.3665	3	0.15201	1	0.45603	0.05597
Primary bile acid biosynthesis	46	2.9934	5	0.17494	1	0.50673	0.10087
Lysine degradation	25	1.6268	3	0.21917	1	0.61367	0.1878
Riboflavin metabolism	4	0.26029	1	0.23618	1	0.63998	0
Galactose metabolism	27	1.757	3	0.25478	1	0.64866	0.06283
Starch and sucrose metabolism	15	0.9761	2	0.25483	1	0.64866	0.30797
D-Glutamine and D-glutamate metabolism	6	0.39044	1	0.33263	1	0.79832	0
Nitrogen metabolism	6	0.39044	1	0.33263	1	0.79832	0
Ether lipid metabolism	20	1.3015	2	0.37782	1	0.87542	0
Steroid hormone biosynthesis	77	5.0106	6	0.3856	1	0.87542	0.16606
Pentose phosphate pathway	22	1.4316	2	0.42493	1	0.93932	0.07487
Propanoate metabolism	23	1.4967	2	0.4478	1	0.95582	0
Ubiquinone and other terpenoid-quinone biosynthesis	9	0.58566	1	0.45515	1	0.95582	0
Biotin metabolism	10	0.65073	1	0.49082	1	1	0
Tryptophan metabolism	41	2.668	3	0.50619	1	1	0.24977
alpha-Linolenic acid metabolism	13	0.84595	1	0.58453	1	1	0
Porphyrin and chlorophyll metabolism	30	1.9522	2	0.59234	1	1	0.05288
Inositol phosphate metabolism	30	1.9522	2	0.59234	1	1	0.12939
Fatty acid biosynthesis	47	3.0584	3	0.60119	1	1	0.01473
Glycosylphosphatidylinositol (GPI)-anchor biosynthesis	14	0.91102	1	0.61181	1	1	0.00399
Nicotinate and nicotinamide metabolism	15	0.9761	1	0.6373	1	1	0.1943
Cysteine and methionine metabolism	33	2.1474	2	0.6452	1	1	0.10446
Retinol metabolism	16	1.0412	1	0.66114	1	1	0
Histidine metabolism	16	1.0412	1	0.66114	1	1	0.22131
Pentose and glucuronate interconversions	18	1.1713	1	0.70427	1	1	0
Terpenoid backbone biosynthesis	18	1.1713	1	0.70427	1	1	0
Amino sugar and nucleotide sugar metabolism	37	2.4077	2	0.70717	1	1	0.07059
Pantothenate and CoA biosynthesis	19	1.2364	1	0.72374	1	1	0
Fatty acid degradation	39	2.5378	2	0.73466	1	1	0.02177
Pyrimidine metabolism	39	2.5378	2	0.73466	1	1	0.05986
Selenocompound metabolism	20	1.3015	1	0.74195	1	1	0
Steroid biosynthesis	42	2.7331	2	0.77181	1	1	0.0282
Phosphatidylinositol signaling system	28	1.822	1	0.85069	1	1	0.03736
Fatty acid elongation	39	2.5378	1	0.92999	1	1	0
